# Supplementary material for: Bacterial expression, purification and folding of exceptionally hydrophobic and essential protein: Surfactant Protein-B (SP-B)
Source: PLoS One. 2025 Apr 25;20(4):e0321446. doi: 10.1371/journal.pone.0321446 (PMC12027065; doi:10.1371/journal.pone.0321446)
Supplement: S2 Data — (TXT) [file pone.0321446.s002.txt]

260	190.5105368
259	262.4647992
258	183.8891359
257	165.1252408
256	106.966059
255	237.4018082
254	195.5461687
253	48.73277012
252	55.10597303
251	-49.68133985
250	51.83785386
249	42.35956722
248	-24.99629465
247	-48.40669927
246	-125.4705795
245	-84.88958055
244	-235.4453831
243	-283.4889581
242	-283.0072625
241	-463.2799763
240	-506.4991848
239	-598.7920557
238	-791.3865422
237	-888.9447162
236	-941.226471
235	-1227.351415
234	-1586.988291
233	-1836.356899
232	-2009.219653
231	-2223.232548
230	-2520.594338
229	-2802.312139
228	-3041.040462
227	-3249.273751
226	-3551.808211
225	-3612.286942
224	-3766.977916
223	-3920.92782
222	-4011.760783
221	-4042.633763
220	-3999.46643
219	-3993.159923
218	-4086.119757
217	-4018.845413
216	-4071.061212
215	-4161.634801
214	-4263.331851
213	-4346.524381
212	-4402.238032
211	-4517.674522
210	-4516.251667
209	-4727.219505
208	-4781.562176
207	-4733.7261
206	-4235.675115
205	-3703.349637
204	-3109.018823
203	-2329.250778
202	-1036.413221
201	114.7769379
200	1396.583667
199	2740.077071
198	4653.097673
197	6015.377205
196	7325.678079
195	8823.239959
194	9625.774418
193	10339.78805
192	10398.27331
191	10007.63302
190	10102.11205
