# Supplementary material for: Bacterial expression, purification and folding of exceptionally hydrophobic and essential protein: Surfactant Protein-B (SP-B)
Source: PLoS One. 2025 Apr 25;20(4):e0321446. doi: 10.1371/journal.pone.0321446 (PMC12027065; doi:10.1371/journal.pone.0321446)
Supplement: S3 Data — (TXT) [file pone.0321446.s003.txt]

260	1109.944306
259	1178.349385
258	893.8039081
257	732.5682879
256	749.5195172
255	786.2627403
254	491.0321654
253	125.2714956
252	88.11149372
251	59.95947192
250	76.30387115
249	99.42565013
248	53.60331667
247	2.654047692
246	-179.2393549
245	-307.2238029
244	-674.0516488
243	-845.1341415
242	-905.7493455
241	-1033.914953
240	-1430.163829
239	-2048.895922
238	-2558.533095
237	-3230.256117
236	-4115.152072
235	-4968.157221
234	-5852.942035
233	-6983.454099
232	-8063.75376
231	-9057.637938
230	-10048.50952
229	-11183.42967
228	-12302.1081
227	-13565.89822
226	-14745.48242
225	-15496.12213
224	-16115.2351
223	-16737.48726
222	-17255.31663
221	-17512.05385
220	-17308.25444
219	-17915.97768
218	-17817.57815
217	-18420.39133
216	-18374.30949
215	-18535.45564
214	-18885.4843
213	-18231.21375
212	-19007.03368
211	-20056.87959
210	-21406.19277
209	-22078.97052
208	-23482.05817
207	-22935.35546
206	-21265.89834
205	-20367.52431
204	-17069.08206
203	-12180.11393
202	-7509.181158
201	-5609.265336
200	-2150.097606
199	8632.178978
198	16804.81204
197	20123.51641
196	20600.50035
195	28197.93415
194	31838.8697
193	31325.23145
192	32672.34959
191	32933.34428
190	29559.96075
