# Supplementary material for: Bacterial expression, purification and folding of exceptionally hydrophobic and essential protein: Surfactant Protein-B (SP-B)
Source: PLoS One. 2025 Apr 25;20(4):e0321446. doi: 10.1371/journal.pone.0321446 (PMC12027065; doi:10.1371/journal.pone.0321446)
Supplement: S4 Data — (XLSX) [file pone.0321446.s004.xlsx]

## Sheet: Compression isotherms_SP-B_with
Area per lipid molecule	DPPC/DDP/rSP-B(4:1:0.2wt%)_0.4cm/min	Area per lipid molecule	DPPC/DDP/rSP-B(4:1:0.2wt%)_2cm/min	Area per lipid molecule	DPPC/DDP/rSP-B(4:1:0.2wt%)	Area per lipid molecule	DPPC	Area per lipid molecule	DPPC/DPPG(4:1)
148.193	-0.029	148.068	0.187	146.915	0.048	146.915	0.017	147.059	0.431
148.162	-0.028	147.934	0.293	145.935	0.113	145.939	0.031	146.113	0.529
148.132	-0.074	147.812	0.398	145.027	0.285	145.027	0.018	145.256	0.555
148.109	-0.084	147.701	0.533	144.204	0.503	144.187	0.023	144.485	0.558
148.082	-0.091	147.594	0.648	143.429	0.73	143.416	0.002	143.766	0.599
148.061	-0.097	147.502	0.719	142.693	0.957	142.696	-0.023	143.096	0.638
148.041	-0.105	147.416	0.797	142.023	1.174	142.027	-0.032	142.478	0.68
148.021	-0.12	147.335	0.858	141.409	1.365	141.391	-0.021	141.912	0.719
148.004	-0.134	147.254	0.891	140.806	1.597	140.81	-0.023	141.38	0.751
147.988	-0.127	147.183	0.905	140.257	1.839	140.24	-0.02	140.866	0.792
147.971	-0.144	147.116	0.924	139.726	2.1	139.726	-0.031	140.42	0.839
147.957	-0.151	147.052	0.935	139.228	2.344	139.228	-0.043	139.976	0.892
147.944	-0.152	146.999	0.934	138.748	2.596	138.751	-0.048	139.544	0.952
147.93	-0.138	146.938	0.94	138.3	2.829	138.304	-0.07	139.151	1.014
147.917	-0.139	146.888	0.947	137.889	3.086	137.873	-0.091	138.791	1.078
147.906	-0.131	146.834	0.927	137.479	3.298	137.462	-0.102	138.448	1.141
147.893	-0.115	146.783	0.937	137.082	3.535	137.068	-0.084	138.088	1.205
147.883	-0.106	146.737	0.957	136.689	3.768	136.672	-0.045	137.745	1.263
147.873	-0.093	146.685	0.971	136.295	3.997	136.278	-0.014	137.401	1.324
147.863	-0.094	146.635	0.984	135.899	4.204	135.884	0.046	137.039	1.375
147.85	-0.09	146.584	0.999	135.505	4.444	135.491	0.057	136.678	1.435
147.839	-0.09	146.538	1.019	135.111	4.689	135.094	0.006	136.352	1.497
147.829	-0.086	146.49	1.033	134.717	4.927	134.701	0.011	136.01	1.568
147.82	-0.086	146.44	1.04	134.321	5.155	134.307	0.042	135.666	1.645
147.809	-0.093	146.393	1.05	133.927	5.373	133.91	0.081	135.306	1.714
147.799	-0.092	146.346	1.057	133.533	5.597	133.517	0.144	134.98	1.787
147.785	-0.086	146.295	1.064	133.137	5.85	133.123	0.181	134.637	1.856
147.776	-0.077	146.245	1.07	132.743	6.108	132.726	0.221	134.294	1.94
147.766	-0.065	146.198	1.08	132.35	6.379	132.333	0.246	133.971	2.017
147.755	-0.044	146.148	1.069	131.952	6.612	131.939	0.282	133.607	2.097
147.741	-0.034	146.094	1.06	131.559	6.833	131.545	0.317	133.265	2.166
147.732	-0.035	146.043	1.071	131.166	7.048	131.149	0.358	132.905	2.241
147.722	-0.03	145.989	1.075	130.772	7.274	130.772	0.422	132.561	2.313
147.711	-0.041	145.943	1.078	130.374	7.507	130.378	0.471	132.201	2.376
147.701	-0.046	145.895	1.081	129.982	7.733	129.982	0.531	131.859	2.448
147.688	-0.05	145.845	1.093	129.588	7.955	129.588	0.599	131.532	2.504
147.678	-0.048	145.791	1.098	129.191	8.173	129.194	0.677	131.172	2.566
147.668	-0.037	145.74	1.106	128.798	8.399	128.801	0.737	130.812	2.612
147.655	-0.039	145.69	1.117	128.404	8.624	128.404	0.796	130.452	2.675
147.644	-0.023	145.637	1.128	127.99	8.83	128.01	0.859	130.093	2.735
147.634	-0.023	145.583	1.139	127.596	9.038	127.617	0.9	129.733	2.792
147.621	-0.013	145.532	1.138	127.202	9.245	127.22	0.95	129.373	2.873
147.611	-0.008	145.482	1.156	126.806	9.462	126.827	1.007	129.012	2.954
147.6	0.003	145.428	1.159	126.412	9.684	126.433	1.068	128.652	3.046
147.587	-0.003	145.377	1.166	126.02	9.896	126.035	1.125	128.289	3.114
147.577	0.003	145.327	1.176	125.622	10.115	125.643	1.2	127.929	3.176
147.567	0.006	145.273	1.174	125.228	10.332	125.249	1.274	127.587	3.239
147.554	0.008	145.222	1.18	124.835	10.522	124.855	1.347	127.227	3.319
147.544	0.005	145.176	1.181	124.441	10.709	124.459	1.419	126.85	3.405
147.533	0.004	145.124	1.192	124.044	10.889	124.065	1.487	126.49	3.511
147.52	-0.006	145.074	1.186	123.651	11.071	123.671	1.556	126.13	3.611
147.51	-0.005	145.021	1.178	123.257	11.271	123.274	1.627	125.804	3.703
147.5	-0.014	144.923	1.196	122.861	11.475	122.88	1.696	125.461	3.794
147.487	-0.008	144.873	1.191	122.467	11.679	122.487	1.775	124.74	3.866
147.476	-0.004	144.818	1.191	122.073	11.883	122.09	1.837	124.398	3.942
147.466	-0.004	144.765	1.192	121.677	12.072	121.696	1.913	124.038	4.015
147.443	0.001	144.711	1.203	121.283	12.266	121.302	1.979	123.678	4.095
147.433	-0.001	144.661	1.19	120.889	12.465	120.91	2.039	123.298	4.176
147.42	0.014	144.556	1.228	120.496	12.652	120.512	2.11	122.921	4.27
147.409	0.019	144.499	1.253	120.099	12.836	120.12	2.187	122.151	4.36
147.399	0.032	144.449	1.257	119.705	13.023	119.726	2.254	121.79	4.442
147.385	0.032	144.395	1.266	119.312	13.244	119.328	2.334	121.411	4.531
147.362	0.041	144.341	1.255	118.915	13.439	118.935	2.409	121.034	4.612
147.351	0.038	144.284	1.265	118.521	13.65	118.541	2.48	120.64	4.696
147.338	0.034	144.233	1.271	118.128	13.837	118.144	2.543	120.28	4.759
147.324	0.04	144.122	1.276	117.73	14.034	117.751	2.625	119.867	4.847
147.315	0.041	144.066	1.282	117.338	14.249	117.357	2.711	119.473	4.918
147.301	0.04	144.011	1.295	116.944	14.455	116.961	2.797	118.72	4.991
147.291	0.041	143.951	1.309	116.55	14.695	116.567	2.894	118.323	5.068
147.278	0.043	143.894	1.321	116.154	14.936	116.156	2.985	117.929	5.152
147.265	0.03	143.837	1.332	115.76	15.168	115.779	3.073	117.535	5.226
147.254	0.029	143.779	1.336	115.366	15.396	115.383	3.168	117.139	5.303
147.227	0.033	143.722	1.351	114.97	15.608	114.989	3.267	116.728	5.399
147.217	0.051	143.665	1.37	114.576	15.822	114.596	3.361	116.335	5.453
147.204	0.052	143.607	1.398	114.182	16.034	114.199	3.45	115.938	5.564
147.19	0.058	143.551	1.408	113.785	16.264	113.805	3.55	115.544	5.71
147.18	0.07	143.49	1.41	113.391	16.492	113.412	3.641	115.134	5.834
147.167	0.075	143.433	1.434	112.998	16.717	113.015	3.732	114.737	5.943
147.154	0.06	143.379	1.457	112.605	16.961	112.621	3.813	114.327	6.06
147.14	0.069	143.261	1.464	112.207	17.185	112.228	3.905	113.52	6.176
147.127	0.066	143.201	1.481	111.813	17.407	111.834	3.986	113.109	6.28
147.116	0.074	143.144	1.494	111.421	17.634	111.438	4.076	112.699	6.383
147.102	0.07	143.083	1.509	111.023	17.855	111.044	4.164	112.285	6.483
147.093	0.079	143.026	1.517	110.63	18.077	110.65	4.249	111.874	6.593
147.079	0.084	142.966	1.52	110.237	18.301	110.254	4.338	111.461	6.71
147.052	0.091	142.909	1.522	109.839	18.555	109.86	4.419	111.034	6.833
147.039	0.091	142.848	1.526	109.446	18.811	109.466	4.513	110.62	6.967
147.026	0.099	142.79	1.536	109.052	19.067	109.07	4.602	110.21	7.09
147.016	0.102	142.73	1.544	108.659	19.308	108.676	4.69	109.799	7.219
147.002	0.097	142.666	1.563	108.262	19.565	108.282	4.755	109.368	7.342
146.988	0.106	142.605	1.576	107.868	19.813	107.885	4.836	108.959	7.483
146.978	0.111	142.541	1.599	107.474	20.055	107.491	4.916	108.544	7.622
146.965	0.117	142.484	1.614	107.078	20.299	107.098	5.003	108.1	7.777
146.951	0.129	142.421	1.624	106.684	20.593	106.705	5.078	107.687	7.916
146.938	0.133	142.36	1.636	106.29	20.859	106.29	5.148	107.277	8.073
146.924	0.148	142.299	1.64	105.894	21.146	105.913	5.225	106.862	8.222
146.915	0.146	142.235	1.646	105.5	21.403	105.521	5.277	106.418	8.374
146.901	0.152	142.174	1.652	105.107	21.679	105.123	5.332	106.005	8.52
146.888	0.164	142.115	1.666	104.71	21.966	104.73	5.387	105.594	8.664
146.874	0.167	142.057	1.668	104.316	22.261	104.337	5.438	105.184	8.806
146.863	0.177	141.993	1.673	103.923	22.535	103.939	5.49	104.771	8.986
146.85	0.17	141.933	1.685	103.529	22.83	103.546	5.555	104.343	9.156
146.837	0.171	141.872	1.7	103.132	23.144	103.152	5.628	103.896	9.332
146.813	0.169	141.815	1.708	102.739	23.491	102.759	5.702	103.485	9.492
146.8	0.162	141.755	1.725	102.345	23.808	102.362	5.76	103.072	9.677
146.787	0.167	141.698	1.743	101.949	24.177	101.968	5.819	102.661	9.851
146.773	0.16	141.633	1.763	101.555	24.519	101.574	5.877	102.213	10.047
146.76	0.171	141.573	1.769	101.161	24.869	101.178	5.917	101.787	10.24
146.75	0.167	141.516	1.769	100.765	25.217	100.784	5.956	101.339	10.412
146.737	0.17	141.455	1.754	100.371	25.603	100.39	5.999	100.912	10.598
146.723	0.175	141.398	1.747	99.9768	26.043	99.9939	6.058	100.499	10.795
146.71	0.182	141.338	1.748	99.5829	26.506	99.6	6.111	100.088	11.002
146.696	0.197	141.28	1.744	99.1866	26.957	99.2073	6.182	99.6744	11.214
146.682	0.2	141.216	1.734	98.7927	27.447	98.8134	6.261	99.2305	11.422
146.668	0.203	141.156	1.746	98.4	27.916	98.4159	6.322	98.8171	11.649
146.655	0.208	141.091	1.778	98.0024	28.407	98.0232	6.405	98.4061	11.878
146.641	0.214	141.032	1.809	97.6085	28.893	97.6293	6.462	97.9963	12.127
146.628	0.224	140.974	1.84	97.2159	29.413	97.2317	6.525	97.5817	12.382
146.615	0.224	140.913	1.851	96.8183	29.981	96.839	6.562	97.172	12.642
146.601	0.225	140.856	1.885	96.4244	30.51	96.428	6.605	96.7585	12.914
146.588	0.223	140.796	1.885	96.0317	30.943	96.0488	6.644	96.3134	13.177
146.574	0.222	140.739	1.873	95.6378	31.534	95.6549	6.685	95.9	13.447
146.561	0.207	140.678	1.879	95.2415	32.062	95.261	6.73	95.0622	13.713
146.548	0.2	140.621	1.87	94.8476	32.659	94.8646	6.787	94.5988	13.979
146.538	0.202	140.496	1.887	94.4537	33.261	94.4707	6.853	94.1512	14.275
146.524	0.213	140.435	1.906	94.0573	33.862	94.0768	6.894	93.7402	14.582
146.511	0.234	140.379	1.96	93.6634	34.49	93.6829	6.943	93.3634	14.906
146.498	0.247	140.322	1.986	93.2695	35.172	93.2866	6.994	92.9671	15.196
146.484	0.262	140.265	2.034	92.8732	35.851	92.8927	7.04	92.6073	15.465
146.473	0.269	140.204	2.066	92.0695	36.486	92.0854	7.084	92.2134	15.72
146.46	0.271	140.146	2.101	91.6549	37.124	91.6756	7.145	91.8195	15.986
146.444	0.283	140.089	2.102	91.2451	37.726	91.2622	7.181	91.4232	16.258
146.43	0.287	140.029	2.119	90.8305	38.295	90.8512	7.221	91.0463	16.543
146.42	0.293	139.976	2.107	90.4207	38.858	90.4415	7.259	90.6695	16.821
146.404	0.29	139.921	2.126	90.0098	39.416	90.0268	7.321	90.2927	17.107
146.39	0.301	139.861	2.143	89.5963	40.013	89.6171	7.394	89.5195	17.394
146.379	0.292	139.804	2.19	89.2037	40.573	89.2037	7.466	89.1256	17.686
146.366	0.286	139.746	2.201	88.7927	41.106	88.7927	7.512	88.7122	17.986
146.352	0.291	139.685	2.212	88.3793	41.586	88.3817	7.57	88.3354	18.318
146.339	0.295	139.632	2.195	87.9683	41.974	87.9683	7.616	87.9415	18.644
146.326	0.306	139.578	2.218	87.5549	42.293	87.5585	7.678	87.5476	19.008
146.312	0.314	139.461	2.23	87.1439	42.533	87.1439	7.715	87.1512	19.378
146.299	0.32	139.404	2.239	86.7341	42.781	86.7341	7.776	86.7744	19.768
146.285	0.323	139.339	2.253	86.3207	43.034	86.3232	7.836	86.3805	20.168
146.272	0.322	139.279	2.265	85.9098	43.28	85.9098	7.9	86.0037	20.574
146.262	0.336	139.218	2.264	85.4963	43.502	85.5	7.963	85.5902	20.975
146.249	0.332	139.157	2.247	85.0854	43.672	85.0854	8.039	85.1805	21.409
146.235	0.34	139.098	2.252	84.6756	43.843	84.6756	8.117	84.3732	21.854
146.222	0.329	139.037	2.27	84.2622	44.001	84.2817	8.195	83.9793	22.338
146.195	0.317	138.979	2.301	83.8512	44.11	83.8683	8.282	83.5659	22.825
146.18	0.305	138.918	2.343	83.4378	44.239	83.4573	8.365	83.1549	23.342
146.167	0.303	138.859	2.393	83.0268	44.366	82.6	8.436	82.728	23.851
146.154	0.305	138.798	2.415	82.1695	44.519	82.1866	8.516	82.2976	24.387
146.144	0.312	138.737	2.427	81.7585	44.668	81.7756	8.592	81.8866	24.898
146.13	0.327	138.677	2.424	81.3451	44.775	81.3659	8.663	81.4561	25.417
146.121	0.325	138.62	2.423	80.9354	44.884	80.9524	8.751	81.0634	25.906
146.107	0.338	138.556	2.446	80.5207	44.935	80.5415	8.816	80.6488	26.413
146.098	0.343	138.501	2.462	80.111	45.01	80.128	8.908	80.239	26.918
146.087	0.352	138.438	2.488	79.7	45.062	79.7171	8.975	79.828	27.435
146.063	0.362	138.38	2.499	79.3037	45.138	79.3073	9.06	79.3976	27.926
146.05	0.372	138.317	2.516	78.8927	45.19	78.8927	9.141	79.0037	28.453
146.037	0.387	138.26	2.54	78.4793	45.206	78.4829	9.226	78.5573	28.955
146.023	0.393	138.195	2.552	78.0695	45.207	78.0695	9.293	78.1293	29.475
146.013	0.396	138.141	2.575	77.6585	45.245	77.6585	9.349	77.6988	29.977
146	0.397	138.078	2.583	77.2451	45.257	77.2488	9.41	77.272	30.52
145.989	0.407	138.013	2.601	76.8341	45.323	76.8341	9.473	76.8415	31.072
145.976	0.413	137.957	2.613	76.4207	45.344	76.4244	9.559	76.4305	31.646
145.966	0.412	137.896	2.612	76.011	45.415	76.011	9.675	76	32.229
145.952	0.415	137.835	2.629	75.6	45.501	75.6	9.812	75.6073	32.83
145.929	0.418	137.776	2.657	75.1866	45.644	75.1902	9.97	75.1598	33.438
145.916	0.419	137.718	2.669	74.7756	45.729	74.7756	10.153	74.7329	34.059
145.902	0.429	137.654	2.689	74.3622	45.789	74.3659	10.333	74.339	34.681
145.889	0.43	137.596	2.71	73.9524	45.849	73.972	10.529	73.9085	35.327
145.876	0.45	137.537	2.724	73.5415	45.946	73.5585	10.713	73.461	36.007
145.861	0.458	137.476	2.726	73.128	46.06	73.1476	10.894	73.0341	36.777
145.848	0.474	137.415	2.741	72.7171	46.213	72.7341	11.058	72.6402	37.555
145.834	0.479	137.359	2.761	72.3037	46.362	71.8939	11.265	72.2268	38.372
145.821	0.481	137.294	2.771	71.4622	46.597	71.4659	11.449	71.8159	39.169
145.811	0.478	137.234	2.788	71.0354	46.77	71.0354	11.665	71.422	39.981
145.798	0.482	137.177	2.808	70.6049	46.961	70.6085	11.879	70.9915	40.791
145.784	0.479	137.12	2.826	70.1951	47.131	70.178	12.116	70.5439	41.647
145.771	0.479	137.055	2.846	69.7671	47.302	69.7512	12.318	70.1171	42.485
145.757	0.485	136.998	2.87	69.3366	47.464	69.3195	12.554	69.6866	43.385
145.744	0.471	136.934	2.891	68.9098	47.654	68.8927	12.77	69.2927	44.289
145.73	0.475	136.873	2.898	68.4793	47.797	68.4622	13.028	68.8488	45.166
145.717	0.475	136.813	2.918	68.0524	47.979	68.0354	13.28	68.4183	45.971
145.704	0.475	136.752	2.935	67.622	48.129	67.622	13.564	68.0256	46.717
145.69	0.484	136.695	2.94	67.1939	48.247	67.1939	13.842	67.1841	47.482
145.68	0.489	136.635	2.93	66.7634	48.356	66.7634	14.143	66.7537	48.296
145.666	0.499	136.574	2.921	66.3366	48.503	66.3366	14.445	66.3268	49.119
145.652	0.505	136.513	2.91	65.9061	48.655	65.9061	14.745	65.8963	50.005
145.639	0.5	136.389	2.929	65.4793	48.81	65.4793	15.063	65.4683	50.923
145.626	0.505	136.329	2.959	65.0488	48.953	65.0488	15.43	65.0049	51.853
145.612	0.504	136.272	2.99	64.6378	49.149	64.6207	15.812	64.5768	52.726
145.599	0.51	136.215	2.99	64.2073	49.359	64.1902	16.199	64.1805	53.528
145.585	0.502	136.161	3.002	63.7805	49.593	63.7634	16.613	63.8037	54.163
145.572	0.502	136.11	3.049	63.35	49.779	63.3329	17.004	63.3927	54.613
145.559	0.493	136.056	3.081	62.922	49.985	62.9061	17.39	63.0134	54.902
145.545	0.499	136.006	3.083	62.4915	50.167	62.4744	17.789	62.6195	55.099
145.535	0.502	135.955	3.088	62.0646	50.32	62.0646	18.177	62.2256	55.173
145.518	0.498	135.899	3.096	61.6341	50.434	61.6341	18.599	61.8122	55.245
145.505	0.507	135.794	3.108	61.2073	50.54	61.2073	19.033	61.4354	55.361
145.495	0.511	135.737	3.122	60.7768	50.66	60.7768	19.492	61.0585	55.556
145.482	0.507	135.683	3.156	60.3488	50.801	60.3488	19.962	60.6488	55.914
145.468	0.498	135.629	3.191	59.9183	50.902	59.9183	20.439	60.2683	56.395
145.455	0.498	135.576	3.212	59.5085	51.034	59.4915	20.926	59.4646	56.945
145.441	0.516	135.518	3.223	59.078	51.118	59.061	21.427	59.0512	57.489
145.428	0.528	135.461	3.217	58.65	51.229	58.6341	21.915	58.6573	57.835
145.415	0.541	135.407	3.217	58.2195	51.305	58.2024	22.436	58.2463	58.259
145.404	0.526	135.35	3.224	57.7927	51.408	57.7756	23.014	57.8329	58.841
145.39	0.537	135.235	3.243	57.3622	51.511	57.3451	23.623	57.4232	59.478
145.377	0.532	135.176	3.267	56.9354	51.661	56.9354	24.269	57.0293	60.127
145.363	0.52	135.118	3.295	56.5049	51.776	56.5073	24.946	56.6159	60.783
145.35	0.522	135.054	3.333	56.0768	51.889	56.0768	25.65	56.2049	61.446
145.337	0.539	134.996	3.361	55.6463	51.951	55.65	26.36	55.7915	62.128
145.323	0.54	134.939	3.387	55.2195	52.059	55.2195	27.086	55.3976	62.795
145.31	0.548	134.883	3.399	54.789	52.132	54.7927	27.816	54.9878	63.45
145.283	0.548	134.822	3.426	54.3622	52.282	54.3622	28.591	54.5732	64.095
145.27	0.548	134.765	3.449	53.9476	52.422	53.9341	29.383	54.1634	64.713
145.256	0.554	134.707	3.466	53.5207	52.602	53.5037	30.189	53.7659	65.257
145.243	0.57	134.646	3.49	53.0902	52.724	53.0768	30.994	53.3732	65.722
145.229	0.575	134.59	3.51	52.6634	52.79	52.6463	31.826	52.9451	66.144
145.216	0.578	134.529	3.527	52.2329	52.832	52.2195	32.665	52.5317	66.564
145.202	0.583	134.476	3.54	51.8049	52.9	51.7878	33.526	52.1378	67.007
145.193	0.575	134.411	3.564	51.3744	52.893	51.378	34.366	51.2805	67.426
145.179	0.57	134.357	3.581	50.9476	52.841	50.9476	35.27	50.8695	67.846
145.168	0.573	134.298	3.609	50.5171	52.603	50.5207	36.23	50.4561	68.212
145.155	0.597	134.24	3.627	50.0902	52.194	50.0902	37.244	50.0793	68.496
145.145	0.609	134.176	3.639	49.6598	52.226	49.6622	38.284	49.7024	68.695
145.132	0.628	134.116	3.654	49.2317	52.456	49.2317	39.391	49.3256	68.84
145.118	0.623	134.062	3.663	48.8183	52.73	48.8049	40.464	48.9293	68.941
145.109	0.618	133.998	3.682	48.3915	52.934	48.3744	41.523	48.5524	69.003
145.095	0.62	133.94	3.7	47.961	53.135	47.9476	42.491	48.1756	69.037
145.071	0.612	133.88	3.706	47.5329	53.227	47.5171	43.492	47.7988	69.059
145.057	0.601	133.82	3.715	47.1024	53.142	47.089	44.512	47.4195	69.079
145.044	0.604	133.701	3.731	46.6756	52.815	46.6585	45.605	46.6488	69.078
145.03	0.597	133.634	3.744	46.2451	52.718	46.2317	46.725	46.2183	69.102
145.021	0.609	133.577	3.761	45.8183	52.861	45.8183	47.916	45.8073	69.124
145.007	0.609	133.52	3.78	45.3878	53.075	45.3902	49.072	45.3768	69.152
144.994	0.621	133.463	3.803	44.9598	53.314	44.9598	50.244	44.9671	69.158
144.98	0.623	133.406	3.809	44.5293	53.562	44.5329	51.343	44.5732	69.211
144.967	0.639	133.349	3.831	44.1024	53.776	44.1024	52.419	44.1768	69.287
144.954	0.64	133.288	3.845	43.689	54.034	43.6756	53.506	43.7488	69.389
144.943	0.645	133.23	3.865	43.261	54.291	43.2451	54.632	43.3561	69.487
144.929	0.641	133.171	3.874	42.8305	54.532	42.8171	55.706	42.9585	69.585
144.916	0.646	133.11	3.877	42.4037	54.766	42.3866	56.697	42.5646	69.696
144.902	0.653	133.052	3.91	41.9732	55.021	41.9598	57.525	42.1378	69.772
144.889	0.656	132.995	3.914	41.5463	55.22	41.5293	58.22	41.7415	69.838
144.879	0.661	132.935	3.955	41.1159	55.399	41.1024	58.768	41.3476	69.859
144.866	0.665	132.878	3.98	40.6878	55.56	40.6707	59.201	40.9537	69.908
144.852	0.671	132.817	4.009	40.2573	55.734	40.261	59.576	40.5573	69.984
144.839	0.682	132.76	4.031	39.8305	55.877	39.8305	60.006	39.7159	70.014
144.826	0.694	132.699	4.035	39.4	56.052	39.4037	60.391	39.289	70.04
144.812	0.71	132.643	4.072	38.9732	56.215	38.9732	60.765	38.878	70.062
144.799	0.71	132.582	4.063	38.5427	56.36	38.5451	61.129	38.4817	70.087
144.772	0.718	132.524	4.1	38.1317	56.456	38.1146	61.516	38.0878	70.09
144.762	0.716	132.467	4.106	37.7012	56.513	37.6878	61.822	37.678	70.073
144.748	0.712	132.41	4.128	37.2744	56.526	37.2573	62.137	37.2476	70.077
144.734	0.709	132.289	4.127	36.8439	56.594	36.8305	62.421	36.8537	70.071
144.724	0.714	132.228	4.142	36.4159	56.626	36.3988	62.784	36.4561	70.074
144.711	0.723	132.174	4.16	35.9854	56.701	35.972	63.188	36.0634	70.083
144.701	0.714	132.117	4.169	35.5585	56.744	35.5415	63.594	35.6524	70.09
144.688	0.702	132.06	4.182	35.128	56.617	35.1317	64.02	35.222	70.119
144.678	0.683	132	4.201	34.7012	56.453	34.7012	64.427	34.8122	70.137
144.665	0.662	131.943	4.23	34.2707	56.309	34.2732	64.848	34.3817	70.151
144.654	0.663	131.885	4.248	33.8427	56.241	33.8427	65.255	33.9707	70.155
144.627	0.67	131.832	4.274	33.4122	56.3	33.4159	65.668	33.5768	70.162
144.613	0.704	131.774	4.301	32.9854	56.523	32.9854	66.093	33.1634	70.185
144.604	0.71	131.717	4.319	32.572	56.79	32.5585	66.533	32.7366	70.205
144.59	0.742	131.656	4.332	32.1439	57.051	32.128	66.951	32.322	70.232
144.577	0.741	131.599	4.338	31.7134	57.3	31.7	67.377	31.9293	70.239
144.563	0.741	131.543	4.343	31.2866	57.457	31.2695	67.747	31.5354	70.266
144.554	0.748	131.488	4.345	30.8561	57.468	30.8427	68.114	31.139	70.285
144.539	0.751	131.432	4.366	30.4293	57.477	30.4122	68.43	30.3183	70.289
144.526	0.761	131.31	4.395	29.9988	57.499	29.9854	68.74	29.9037	70.319
144.512	0.75	131.25	4.423	29.5707	57.556	29.5707	69.021	29.4939	70.313
144.502	0.762	131.189	4.45	29.1402	57.541	29.1439	69.302	29.0634	70.337
144.489	0.755	131.128	4.483	28.7134	57.598	28.7134	69.552	28.6524	70.36
144.476	0.754	131.065	4.508	28.2829	57.664	28.2866	69.816	28.239	70.361
144.462	0.741	131.004	4.527	27.8561	57.701	27.8561	70.028	27.7951	70.36
144.449	0.718	130.94	4.549	27.4415	57.723	27.428	70.235	27.3646	70.378
144.439	0.722	130.879	4.575	27.0146	57.787	26.9976	70.439	26.9378	70.37
144.426	0.715	130.822	4.583	26.5841	57.834	26.5707	70.639	26.5061	70.362
144.399	0.726	130.768	4.604	26.1573	57.892	26.1402	70.89	26.0963	70.365
144.385	0.723	130.715	4.624	25.7268	57.913	25.7134	71.263	25.6854	70.38
144.372	0.737	130.657	4.654	25.2988	57.945	25.2817	71.687	25.239	70.392
144.359	0.743	130.607	4.666	24.8683	57.982	24.8549	71.886	24.8244	70.411
144.344	0.748	130.546	4.692	24.4415	58.096	24.4244	71.955	24.3805	70.441
144.33	0.759	130.496	4.725	24.011	58.117	24.0146	71.994	23.95	70.468
144.317	0.76	130.439	4.758	23.5841	58.16	23.5841	71.983	23.5232	70.463
144.304	0.771	130.382	4.784	23.1537	58.109	23.1561	71.993	23.0927	70.479
144.294	0.781	130.267	4.821	22.7256	58.102	22.7256	71.982	22.6817	70.503
144.28	0.796	130.213	4.837	22.3122	58.064	22.2988	71.98	22.2354	70.536
144.263	0.805	130.156	4.835	21.8854	58.126	21.8683	71.988	21.8244	70.543
144.254	0.811	130.099	4.853	21.4549	58.07	21.4415	71.988	21.3768	70.524
144.24	0.81	130.041	4.886	21.0268	58.046	21.011	71.986	20.9671	70.53
144.227	0.805	129.985	4.899	20.5963	58.051	20.5829	71.985	20.5366	70.548
144.213	0.812	129.924	4.912	20.1695	58.101	20.1524	71.985	20.1085	70.55
144.2	0.811	129.871	4.929	19.739	58.119	19.7256	71.994	19.678	70.562
144.187	0.822	129.81	4.945	19.3122	58.173	19.2951	71.982	19.2512	70.548
144.173	0.837	129.749	4.953	18.8817	58.238	18.8671	71.997	18.8207	70.536
144.16	0.848	129.693	4.967	18.4537	58.23	18.4573	71.991	18.3939	70.584
144.146	0.862	129.635	4.989	18.0232	58.235	18.0268	71.991	17.9463	70.627
144.133	0.862	129.578	5.012	17.5963	58.303	17.6	72.001	17.5183	70.646
144.12	0.87	129.521	5.03	17.1659	58.377	17.1695	71.992	17.0878	70.695
144.106	0.852	129.463	5.061	16.7549	58.436	16.7415	71.992	16.661	70.77
144.093	0.857	129.41	5.081	16.328	58.387	16.311	71.991	16.2134	70.754
144.079	0.865	129.291	5.092	15.8976	58.307	15.8841	71.984	15.7695	70.724
144.068	0.863	129.232	5.106	15.4707	58.249	15.4537	71.994	15.3561	70.728
144.052	0.887	129.171	5.127	15.0402	58.224	15.0232	71.994	14.9293	70.77
144.038	0.887	129.11	5.136	14.6122	58.241	14.5963	71.975	14.5146	70.815
144.024	0.892	129.05	5.148	14.1817	58.313	14.1646	72.011	14.1049	70.824
144.011	0.886	128.993	5.178	13.7549	58.338	13.7378	71.97	13.6573	70.863
143.998	0.885	128.928	5.204	13.3244	58.402	13.328	72.01	13.2305	70.881
143.984	0.895	128.868	5.225	12.8939	58.432	12.8976	71.985	12.8	70.919
143.971	0.883	128.811	5.251	12.4671	58.427	12.4695	71.979	12.372	70.939
143.961	0.886	128.75	5.285	12.0354	58.425	12.039	72.023	11.9415	70.935
143.948	0.883	128.687	5.304	11.6085	58.434	11.6122	71.966	11.5146	70.943
143.934	0.893	128.629	5.312	11.1988	58.437	11.1817	72.023	11.1012	70.943
143.921	0.89	128.572	5.33	10.7683	58.466	10.7549	71.981	10.6573	70.97
143.907	0.9	128.509	5.36	10.3402	58.486	10.3244	71.995	10.2427	70.907
143.894	0.897	128.448	5.383	9.90976	58.306	9.89634	72.006	9.79878	70.695
143.88	0.898	128.39	5.409	9.48293	58.085	9.46585	71.978	9.38537	70.634
143.867	0.908	128.329	5.439	9.35488	58.023	9.35488	72.013	9.35488	70.447
143.854	0.904	128.27	5.458
143.84	0.913	128.209	5.475
143.827	0.904	128.149	5.493
143.813	0.9	128.091	5.514
143.8	0.9	128.027	5.526
143.787	0.897	127.967	5.544
143.773	0.905	127.91	5.573
143.76	0.913	127.849	5.588
143.749	0.919	127.788	5.61
143.735	0.915	127.73	5.641
143.722	0.921	127.671	5.666
143.709	0.93	127.606	5.674
143.695	0.942	127.546	5.693
143.682	0.959	127.482	5.723
143.668	0.952	127.424	5.739
143.655	0.964	127.365	5.754
143.641	0.965	127.307	5.777
143.628	0.968	127.246	5.804
143.615	0.967	127.187	5.823
143.598	0.957	127.126	5.846
143.588	0.949	127.065	5.876
143.571	0.954	127.007	5.899
143.557	0.964	126.944	5.913
143.548	0.969	126.883	5.935
143.534	0.981	126.827	5.959
143.521	0.994	126.762	5.985
143.507	0.99	126.701	6.017
143.494	1.012	126.645	6.053
143.48	1.016	126.584	6.074
143.467	1.023	126.523	6.082
143.454	1.014	126.463	6.093
143.44	1.009	126.402	6.111
143.426	1.004	126.345	6.116
143.412	1.01	126.282	6.122
143.399	1.013	126.224	6.146
143.385	1.022	126.16	6.166
143.372	1.033	126.1	6.179
143.359	1.047	125.978	6.203
143.345	1.049	125.915	6.221
143.332	1.055	125.857	6.23
143.318	1.049	125.8	6.246
143.305	1.06	125.746	6.269
143.295	1.031	125.685	6.277
143.278	1.037	125.626	6.291
143.265	1.043	125.568	6.312
143.251	1.042	125.511	6.333
143.241	1.064	125.454	6.34
143.228	1.058	125.4	6.361
143.215	1.062	125.343	6.383
143.201	1.062	125.282	6.402
143.188	1.06	125.226	6.417
143.174	1.057	125.168	6.446
143.161	1.063	125.107	6.474
143.148	1.073	125.054	6.497
143.134	1.08	124.996	6.517
143.12	1.094	124.882	6.553
143.106	1.087	124.822	6.582
143.093	1.115	124.761	6.601
143.079	1.12	124.704	6.625
143.066	1.124	124.643	6.661
143.052	1.135	124.583	6.677
143.039	1.131	124.526	6.703
143.026	1.133	124.461	6.734
143.012	1.131	124.405	6.758
143.002	1.144	124.344	6.778
142.989	1.144	124.283	6.8
142.976	1.143	124.223	6.828
142.962	1.156	124.166	6.835
142.949	1.148	124.105	6.851
142.935	1.16	124.044	6.882
142.922	1.154	123.984	6.907
142.909	1.166	123.927	6.924
142.895	1.171	123.866	6.945
142.882	1.181	123.809	6.968
142.868	1.186	123.749	6.983
142.855	1.196	123.688	7.001
142.841	1.194	123.63	7.021
142.828	1.193	123.571	7.05
142.813	1.198	123.51	7.076
142.8	1.194	123.452	7.109
142.787	1.184	123.391	7.136
142.773	1.185	123.334	7.154
142.76	1.186	123.271	7.153
142.746	1.187	123.213	7.195
142.733	1.19	123.154	7.207
142.72	1.187	123.093	7.248
142.706	1.191	123.035	7.25
142.693	1.194	122.974	7.303
142.679	1.202	122.915	7.293
142.666	1.198	122.854	7.323
142.652	1.2	122.79	7.338
142.639	1.213	122.729	7.371
142.626	1.217	122.666	7.383
142.612	1.214	122.609	7.413
142.602	1.224	122.484	7.439
142.589	1.225	122.42	7.462
142.576	1.224	122.362	7.478
142.562	1.227	122.309	7.507
142.549	1.224	122.259	7.535
142.535	1.234	122.205	7.561
142.522	1.243	122.151	7.587
142.507	1.246	122.096	7.619
142.494	1.252	122.043	7.632
142.48	1.254	121.989	7.652
142.467	1.269	121.878	7.683
142.454	1.276	121.824	7.709
142.44	1.286	121.771	7.731
142.427	1.293	121.713	7.769
142.413	1.297	121.66	7.811
142.4	1.305	121.602	7.843
142.387	1.308	121.549	7.863
142.373	1.315	121.495	7.908
142.36	1.311	121.441	7.933
142.346	1.312	121.323	7.944
142.333	1.324	121.266	7.969
142.32	1.323	121.202	7.992
142.306	1.321	121.145	8.021
142.279	1.32	121.088	8.046
142.266	1.335	121.03	8.075
142.252	1.335	120.967	8.112
142.243	1.34	120.913	8.147
142.229	1.341	120.849	8.187
142.218	1.35	120.788	8.227
142.205	1.356	120.728	8.261
142.195	1.358	120.671	8.283
142.182	1.367	120.61	8.318
142.172	1.367	120.552	8.348
142.161	1.366	120.496	8.369
142.134	1.37	120.435	8.394
142.124	1.379	120.382	8.43
142.111	1.376	120.321	8.453
142.098	1.385	120.263	8.463
142.088	1.385	120.206	8.486
142.074	1.381	120.146	8.508
142.061	1.389	120.082	8.512
142.05	1.39	120.022	8.535
142.037	1.389	119.965	8.568
142.023	1.395	119.904	8.578
142.013	1.395	119.84	8.591
142	1.409	119.779	8.615
141.987	1.412	119.722	8.631
141.96	1.417	119.665	8.649
141.946	1.42	119.605	8.688
141.933	1.413	119.48	8.739
141.92	1.415	119.42	8.768
141.906	1.417	119.362	8.766
141.895	1.408	119.309	8.774
141.882	1.408	119.255	8.803
141.868	1.418	119.201	8.829
141.855	1.413	119.146	8.863
141.841	1.422	119.09	8.9
141.828	1.427	119.035	8.927
141.818	1.431	118.982	8.945
141.805	1.44	118.928	8.979
141.791	1.448	118.817	9.003
141.778	1.453	118.76	9.015
141.765	1.455	118.702	9.029
141.751	1.466	118.643	9.06
141.738	1.476	118.582	9.095
141.724	1.486	118.524	9.12
141.711	1.503	118.467	9.14
141.701	1.493	118.413	9.167
141.687	1.491	118.35	9.201
141.673	1.475	118.296	9.238
141.66	1.477	118.239	9.281
141.646	1.48	118.178	9.311
141.633	1.476	118.121	9.32
141.62	1.474	118.061	9.349
141.61	1.48	118.004	9.384
141.596	1.488	117.946	9.41
141.583	1.497	117.889	9.441
141.57	1.503	117.828	9.487
141.556	1.506	117.707	9.513
141.543	1.509	117.646	9.52
141.529	1.511	117.583	9.544
141.516	1.519	117.529	9.583
141.502	1.527	117.476	9.608
141.489	1.529	117.418	9.634
141.476	1.529	117.365	9.672
141.462	1.53	117.31	9.691
141.438	1.528	117.254	9.705
141.424	1.541	117.199	9.751
141.411	1.536	117.143	9.797
141.398	1.549	117.085	9.818
141.384	1.549	117.032	9.827
141.371	1.563	116.92	9.855
141.357	1.566	116.863	9.89
141.344	1.571	116.806	9.934
141.33	1.586	116.749	9.97
141.317	1.592	116.691	10.034
141.304	1.594	116.634	10.032
141.29	1.597	116.571	10.071
141.28	1.598	116.513	10.109
141.267	1.599	116.456	10.141
141.254	1.597	116.399	10.149
141.24	1.595	116.341	10.177
141.227	1.599	116.28	10.213
141.213	1.595	116.221	10.233
141.2	1.599	116.163	10.256
141.187	1.599	116.102	10.28
141.172	1.6	116.043	10.309
141.159	1.6	115.985	10.312
141.145	1.612	115.924	10.34
141.132	1.621	115.863	10.391
141.118	1.633	115.807	10.422
141.105	1.642	115.689	10.45
141.091	1.64	115.626	10.497
141.078	1.647	115.568	10.529
141.065	1.637	115.507	10.554
141.055	1.648	115.444	10.577
141.038	1.642	115.387	10.595
141.024	1.65	115.322	10.61
141.015	1.647	115.262	10.631
141.001	1.641	115.201	10.687
140.988	1.654	115.14	10.727
140.974	1.657	115.08	10.76
140.961	1.667	115.016	10.791
140.948	1.666	114.959	10.834
140.937	1.677	114.895	10.862
140.923	1.681	114.838	10.882
140.91	1.683	114.774	10.922
140.896	1.696	114.713	10.947
140.883	1.692	114.652	10.956
140.87	1.698	114.593	10.982
140.86	1.691	114.528	11.027
140.846	1.696	114.468	11.05
140.833	1.701	114.411	11.069
140.82	1.692	114.346	11.1
140.806	1.698	114.287	11.111
140.793	1.697	114.222	11.12
140.779	1.695	114.165	11.153
140.766	1.697	114.105	11.209
140.752	1.706	114.04	11.253
140.726	1.713	113.98	11.289
140.715	1.722	113.92	11.331
140.701	1.725	113.862	11.359
140.688	1.73	113.799	11.36
140.674	1.731	113.734	11.39
140.657	1.729	113.674	11.426
140.644	1.739	113.617	11.447
140.63	1.739	113.556	11.471
140.621	1.745	113.493	11.511
140.611	1.755	113.432	11.555
140.598	1.75	113.372	11.578
140.588	1.762	113.311	11.613
140.573	1.76	113.246	11.668
140.563	1.763	113.183	11.71
140.55	1.771	113.126	11.745
140.527	1.773	113.068	11.79
140.517	1.774	113.005	11.819
140.504	1.775	112.944	11.827
140.49	1.781	112.884	11.851
140.479	1.779	112.823	11.891
140.466	1.791	112.762	11.913
140.452	1.802	112.699	11.944
140.443	1.796	112.641	11.985
140.429	1.803	112.578	12.035
140.42	1.792	112.517	12.059
140.406	1.789	112.456	12.095
140.382	1.788	112.396	12.139
140.368	1.79	112.335	12.175
140.355	1.792	112.272	12.201
140.341	1.791	112.215	12.243
140.328	1.794	112.15	12.271
140.315	1.791	112.093	12.284
140.301	1.796	112.029	12.315
140.288	1.802	111.972	12.356
140.278	1.803	111.911	12.39
140.265	1.799	111.855	12.413
140.251	1.796	111.794	12.459
140.238	1.81	111.733	12.51
140.224	1.809	111.676	12.537
140.211	1.819	111.612	12.565
140.2	1.825	111.549	12.626
140.187	1.831	111.488	12.667
140.173	1.834	111.427	12.695
140.16	1.829	111.363	12.737
140.15	1.824	111.306	12.783
140.137	1.823	111.243	12.815
140.123	1.824	111.182	12.848
140.11	1.823	111.121	12.891
140.083	1.83	111.061	12.912
140.07	1.832	110.996	12.925
140.056	1.842	110.937	12.969
140.045	1.848	110.879	13.009
140.032	1.848	110.815	13.037
140.018	1.862	110.755	13.075
140.005	1.868	110.694	13.132
139.995	1.873	110.637	13.175
139.982	1.877	110.576	13.208
139.968	1.877	110.52	13.255
139.955	1.877	110.459	13.298
139.941	1.876	110.398	13.316
139.928	1.873	110.34	13.353
139.918	1.872	110.28	13.405
139.905	1.87	110.22	13.448
139.891	1.88	110.159	13.476
139.878	1.89	110.102	13.532
139.867	1.902	110.041	13.589
139.854	1.903	109.98	13.621
139.84	1.915	109.923	13.659
139.827	1.91	109.863	13.717
139.813	1.904	109.741	13.759
139.8	1.918	109.678	13.788
139.787	1.914	109.617	13.83
139.763	1.932	109.563	13.875
139.75	1.922	109.506	13.891
139.737	1.935	109.452	13.917
139.723	1.931	109.395	13.963
139.71	1.943	109.341	14.012
139.696	1.947	109.291	14.047
139.683	1.961	109.234	14.105
139.67	1.971	109.18	14.159
139.655	1.976	109.129	14.193
139.645	1.981	109.016	14.224
139.632	1.972	108.959	14.27
139.618	1.982	108.898	14.307
139.605	1.99	108.84	14.334
139.595	1.988	108.783	14.367
139.582	1.993	108.723	14.412
139.568	1.982	108.668	14.443
139.555	1.984	108.615	14.483
139.544	1.977	108.555	14.539
139.53	1.978	108.498	14.576
139.517	1.972	108.44	14.601
139.507	1.977	108.387	14.663
139.494	1.981	108.329	14.706
139.467	1.992	108.211	14.735
139.454	1.999	108.154	14.768
139.44	2.009	108.094	14.833
139.427	2.017	108.037	14.88
139.413	2.03	107.976	14.917
139.404	2.043	107.918	14.953
139.39	2.051	107.859	14.992
139.377	2.05	107.805	15.014
139.363	2.064	107.74	15.042
139.349	2.052	107.683	15.074
139.335	2.062	107.62	15.094
139.326	2.058	107.562	15.128
139.312	2.065	107.499	15.191
139.299	2.071	107.441	15.255
139.285	2.071	107.377	15.29
139.276	2.082	107.32	15.309
139.262	2.084	107.26	15.36
139.249	2.093	107.199	15.412
139.235	2.1	107.138	15.454
139.224	2.1	107.082	15.513
139.211	2.119	107.017	15.577
139.184	2.117	106.963	15.614
139.171	2.13	106.9	15.66
139.157	2.13	106.843	15.72
139.148	2.136	106.782	15.765
139.134	2.149	106.721	15.799
139.121	2.145	106.665	15.856
139.107	2.151	106.604	15.923
139.094	2.149	106.546	15.961
139.08	2.151	106.489	15.986
139.067	2.15	106.426	16.049
139.054	2.15	106.365	16.113
139.04	2.155	106.304	16.151
139.027	2.15	106.25	16.204
139.013	2.17	106.187	16.251
139	2.175	106.122	16.274
138.987	2.191	106.066	16.311
138.973	2.192	106.005	16.374
138.96	2.201	105.88	16.424
138.946	2.195	105.82	16.456
138.932	2.207	105.762	16.514
138.918	2.207	105.709	16.584
138.905	2.215	105.649	16.634
138.891	2.218	105.591	16.671
138.878	2.219	105.538	16.741
138.865	2.219	105.48	16.804
138.851	2.215	105.427	16.843
138.838	2.224	105.372	16.9
138.828	2.216	105.312	16.971
138.815	2.221	105.255	17.02
138.801	2.227	105.201	17.067
138.788	2.232	105.144	17.126
138.774	2.237	105.029	17.174
138.761	2.24	104.972	17.204
138.748	2.239	104.912	17.25
138.734	2.249	104.851	17.31
138.721	2.258	104.787	17.351
138.707	2.265	104.723	17.385
138.694	2.273	104.662	17.452
138.68	2.264	104.602	17.516
138.667	2.261	104.545	17.559
138.654	2.248	104.488	17.603
138.64	2.254	104.43	17.655
138.626	2.251	104.367	17.691
138.612	2.255	104.306	17.727
138.599	2.267	104.245	17.783
138.585	2.278	104.182	17.837
138.572	2.286	104.128	17.87
138.559	2.294	104.067	17.916
138.545	2.297	104.01	17.989
138.532	2.301	103.946	18.034
138.522	2.302	103.885	18.076
138.509	2.285	103.826	18.152
138.495	2.286	103.765	18.222
138.482	2.282	103.704	18.272
138.468	2.29	103.646	18.323
138.455	2.307	103.587	18.398
138.441	2.307	103.533	18.45
138.428	2.316	103.468	18.487
138.415	2.305	103.405	18.554
138.401	2.319	103.344	18.634
138.388	2.322	103.284	18.683
138.377	2.337	103.223	18.741
138.363	2.346	103.162	18.821
138.35	2.343	103.099	18.878
138.337	2.343	103.038	18.932
138.323	2.343	102.978	19.012
138.31	2.355	102.917	19.093
138.296	2.362	102.856	19.142
138.283	2.359	102.793	19.196
138.27	2.377	102.732	19.265
138.256	2.378	102.672	19.299
138.243	2.385	102.611	19.33
138.229	2.381	102.546	19.398
138.216	2.392	102.487	19.469
138.202	2.387	102.426	19.517
138.189	2.385	102.366	19.567
138.176	2.387	102.305	19.652
138.162	2.384	102.24	19.714
138.149	2.392	102.18	19.76
138.135	2.401	102.12	19.834
138.122	2.417	102.06	19.912
138.109	2.416	101.999	19.969
138.095	2.417	101.934	20.028
138.082	2.42	101.874	20.102
138.068	2.414	101.813	20.155
138.055	2.414	101.754	20.192
138.041	2.418	101.689	20.247
138.03	2.429	101.628	20.307
138.017	2.434	101.568	20.356
138.004	2.44	101.507	20.403
137.99	2.446	101.448	20.474
137.977	2.453	101.387	20.518
137.963	2.464	101.326	20.546
137.95	2.473	101.268	20.603
137.937	2.488	101.211	20.675
137.923	2.484	101.155	20.722
137.91	2.485	101.094	20.784
137.896	2.491	101.037	20.858
137.883	2.492	100.976	20.915
137.87	2.512	100.912	20.954
137.856	2.512	100.851	21.027
137.843	2.52	100.791	21.103
137.829	2.522	100.73	21.15
137.816	2.52	100.67	21.202
137.805	2.518	100.606	21.289
137.789	2.524	100.552	21.353
137.778	2.527	100.488	21.397
137.765	2.528	100.371	21.471
137.751	2.525	100.31	21.557
137.738	2.52	100.246	21.61
137.724	2.524	100.185	21.677
137.711	2.532	100.122	21.761
137.698	2.533	100.061	21.83
137.684	2.555	100.004	21.873
137.671	2.543	99.95	21.943
137.657	2.56	99.8927	22.022
137.644	2.553	99.839	22.074
137.63	2.562	99.7854	22.124
137.617	2.558	99.7317	22.196
137.59	2.557	99.678	22.258
137.577	2.561	99.6244	22.302
137.563	2.562	99.5695	22.377
137.554	2.568	99.4585	22.475
137.54	2.561	99.3951	22.535
137.527	2.562	99.3378	22.602
137.512	2.547	99.2805	22.692
137.502	2.543	99.2207	22.764
137.489	2.554	99.1634	22.818
137.476	2.551	99.1024	22.903
137.462	2.571	99.0451	22.989
137.452	2.584	98.9841	23.052
137.439	2.589	98.928	23.115
137.429	2.595	98.8634	23.213
137.415	2.591	98.8098	23.297
137.401	2.592	98.7463	23.354
137.378	2.599	98.6927	23.434
137.365	2.607	98.6317	23.534
137.351	2.604	98.5744	23.597
137.338	2.608	98.5134	23.669
137.324	2.609	98.4561	23.762
137.311	2.612	98.3963	23.836
137.301	2.62	98.339	23.887
137.288	2.617	98.2854	23.955
137.274	2.625	98.2244	24.03
137.261	2.624	98.1073	24.08
137.248	2.632	98.0427	24.134
137.234	2.643	97.9793	24.218
137.221	2.645	97.9146	24.303
137.206	2.652	97.8573	24.35
137.193	2.651	97.8012	24.419
137.179	2.672	97.7439	24.516
137.166	2.672	97.6866	24.585
137.152	2.679	97.6256	24.643
137.139	2.682	97.572	24.732
137.126	2.671	97.5146	24.808
137.112	2.681	97.4573	24.871
137.102	2.681	97.4	24.953
137.089	2.69	97.3402	25.047
137.076	2.685	97.2793	25.118
137.062	2.697	97.222	25.175
137.049	2.709	97.1585	25.265
137.039	2.724	97.1012	25.347
137.026	2.731	97.0439	25.404
137.012	2.724	96.9866	25.482
136.998	2.725	96.9329	25.587
136.984	2.718	96.8695	25.667
136.971	2.702	96.8146	25.746
136.957	2.7	96.6939	25.86
136.944	2.69	96.6305	25.952
136.93	2.696	96.5695	26.015
136.917	2.698	96.5159	26.1
136.904	2.723	96.4585	26.201
136.89	2.727	96.4012	26.277
136.88	2.739	96.3439	26.343
136.867	2.746	96.2841	26.45
136.84	2.751	96.2268	26.553
136.827	2.766	96.1732	26.619
136.813	2.772	96.1159	26.706
136.8	2.791	96.0585	26.824
136.787	2.788	96.0012	26.911
136.773	2.802	95.9439	26.992
136.762	2.81	95.8866	27.099
136.752	2.802	95.8256	27.195
136.739	2.811	95.7659	27.258
136.729	2.807	95.7049	27.335
136.716	2.807	95.6476	27.443
136.706	2.801	95.5341	27.533
136.682	2.806	95.4695	27.618
136.668	2.802	95.4122	27.739
136.655	2.798	95.3524	27.841
136.645	2.805	95.2915	27.911
136.632	2.801	95.228	27.993
136.618	2.806	95.1671	28.114
136.609	2.812	95.1061	28.207
136.594	2.823	95.0463	28.29
136.58	2.826	94.989	28.4
136.571	2.826	94.928	28.505
136.544	2.83	94.8671	28.573
136.53	2.832	94.811	28.652
136.517	2.837	94.7463	28.759
136.507	2.835	94.689	28.831
136.494	2.839	94.6293	28.901
136.48	2.835	94.5646	29.007
136.47	2.83	94.5049	29.1
136.456	2.838	94.4439	29.164
136.443	2.836	94.3793	29.243
136.433	2.846	94.3232	29.359
136.42	2.851	94.2585	29.46
136.406	2.868	94.1951	29.54
136.396	2.867	94.1341	29.653
136.383	2.864	94.0732	29.755
136.359	2.864	94.0171	29.823
136.345	2.86	93.9561	29.902
136.332	2.859	93.8951	30.008
136.318	2.864	93.8354	30.087
136.305	2.874	93.778	30.155
136.291	2.886	93.7134	30.258
136.282	2.879	93.6537	30.368
136.268	2.881	93.589	30.429
136.255	2.877	93.5293	30.506
136.241	2.884	93.4683	30.613
136.232	2.882	93.4049	30.704
136.218	2.885	93.3439	30.774
136.205	2.892	93.2829	30.897
136.19	2.9	93.2195	31.022
136.177	2.905	93.1622	31.098
136.167	2.904	93.1012	31.189
136.154	2.911	93.0415	31.32
136.14	2.906	92.9768	31.416
136.127	2.905	92.9171	31.495
136.113	2.917	92.8561	31.608
136.104	2.916	92.7951	31.716
136.09	2.941	92.7378	31.789
136.063	2.94	92.678	31.865
136.05	2.945	92.6171	31.98
136.037	2.933	92.5598	32.089
136.023	2.935	92.4963	32.18
136.012	2.942	92.4354	32.306
135.999	2.959	92.372	32.422
135.989	2.97	92.311	32.501
135.976	2.978	92.25	32.598
135.966	2.994	92.1866	32.738
135.952	2.999	92.1232	32.842
135.941	3.001	92.0585	32.92
135.915	3.01	91.9951	33.029
135.905	3.01	91.9341	33.148
135.891	3.013	91.8744	33.224
135.878	3.008	91.8134	33.304
135.865	3.01	91.7488	33.425
135.855	3.007	91.6927	33.527
135.841	2.999	91.6317	33.602
135.828	2.999	91.5683	33.72
135.815	3.005	91.5073	33.828
135.804	3.01	91.45	33.907
135.79	3.019	91.389	33.99
135.777	3.025	91.3293	34.115
135.763	3.032	91.272	34.214
135.754	3.043	91.211	34.282
135.74	3.037	91.1512	34.381
135.713	3.022	91.0902	34.5
135.7	3.022	91.0329	34.575
135.69	3.013	90.9695	34.649
135.676	3.014	90.9085	34.765
135.662	3.024	90.8451	34.856
135.649	3.047	90.7841	34.924
135.635	3.046	90.7268	35.022
135.622	3.056	90.6659	35.133
135.609	3.062	90.6061	35.203
135.595	3.064	90.5488	35.268
135.582	3.073	90.4878	35.364
135.568	3.08	90.428	35.443
135.555	3.101	90.3671	35.501
135.541	3.118	90.3098	35.579
135.528	3.118	90.2463	35.691
135.515	3.127	90.1854	35.758
135.501	3.125	90.1244	35.813
135.488	3.133	90.061	35.915
135.474	3.129	90.0037	36.016
135.461	3.134	89.9427	36.09
135.448	3.125	89.8829	36.186
135.434	3.127	89.8256	36.285
135.421	3.121	89.7646	36.337
135.407	3.126	89.7012	36.415
135.394	3.135	89.6402	36.549
135.38	3.139	89.5793	36.658
135.367	3.159	89.5195	36.723
135.354	3.168	89.4585	36.817
135.34	3.19	89.4012	36.961
135.327	3.2	89.3378	37.057
135.313	3.208	89.2171	37.142
135.3	3.222	89.1561	37.253
135.287	3.227	89.0951	37.364
135.272	3.249	89.0354	37.426
135.259	3.25	88.9805	37.525
135.245	3.255	88.9207	37.647
135.232	3.255	88.8598	37.7
135.218	3.259	88.8024	37.779
135.205	3.261	88.7451	37.897
135.191	3.26	88.6878	37.992
135.178	3.266	88.6341	38.046
135.165	3.276	88.5707	38.128
135.151	3.28	88.5134	38.243
135.138	3.29	88.4598	38.318
135.124	3.305	88.3988	38.363
135.111	3.312	88.339	38.453
135.098	3.32	88.2817	38.56
135.084	3.337	88.2244	38.631
135.071	3.328	88.1634	38.725
135.057	3.334	88.1098	38.84
135.044	3.331	88.0488	38.909
135.03	3.323	87.9378	38.973
135.017	3.324	87.8744	39.088
135.004	3.316	87.8134	39.194
134.99	3.317	87.7561	39.256
134.977	3.312	87.6963	39.342
134.963	3.311	87.639	39.461
134.95	3.306	87.5756	39.53
134.937	3.297	87.5146	39.564
134.923	3.322	87.4537	39.656
134.912	3.332	87.3963	39.78
134.899	3.341	87.3329	39.86
134.889	3.329	87.2695	39.954
134.876	3.355	87.2085	40.085
134.866	3.358	87.1439	40.17
134.852	3.364	87.0805	40.221
134.841	3.372	87.0195	40.323
134.828	3.368	86.9561	40.425
134.805	3.373	86.8988	40.488
134.791	3.379	86.8378	40.56
134.782	3.379	86.7817	40.674
134.768	3.383	86.7207	40.756
134.755	3.381	86.6634	40.807
134.744	3.392	86.6024	40.897
134.73	3.409	86.5451	41.002
134.717	3.422	86.4817	41.074
134.704	3.417	86.4207	41.16
134.694	3.423	86.3646	41.267
134.68	3.431	86.3037	41.339
134.667	3.44	86.2463	41.394
134.644	3.44	86.1854	41.488
134.63	3.435	86.128	41.586
134.617	3.445	86.0683	41.646
134.604	3.438	86.011	41.721
134.59	3.446	85.95	41.837
134.577	3.446	85.8927	41.91
134.563	3.432	85.8293	41.957
134.549	3.439	85.772	42.054
134.535	3.452	85.7085	42.167
134.522	3.463	85.6512	42.244
134.509	3.467	85.5902	42.321
134.495	3.476	85.5268	42.434
134.482	3.475	85.4695	42.509
134.472	3.481	85.4049	42.567
134.459	3.488	85.3451	42.672
134.445	3.495	85.2841	42.791
134.432	3.511	85.2268	42.86
134.418	3.511	85.1671	42.927
134.405	3.521	85.1098	43.032
134.391	3.519	85.0488	43.126
134.378	3.52	84.928	43.187
134.365	3.513	84.8671	43.282
134.351	3.523	84.8061	43.395
134.338	3.528	84.75	43.468
134.327	3.541	84.6927	43.549
134.313	3.545	84.6354	43.651
134.3	3.554	84.578	43.733
134.287	3.565	84.5171	43.783
134.273	3.579	84.4634	43.887
134.26	3.579	84.4061	43.983
134.246	3.587	84.3488	44.049
134.233	3.593	84.2915	44.096
134.22	3.602	84.2378	44.212
134.206	3.612	84.1805	44.278
134.193	3.611	84.1244	44.341
134.179	3.605	84.0695	44.434
134.166	3.599	83.9524	44.537
134.152	3.604	83.8915	44.61
134.139	3.604	83.8341	44.668
134.129	3.612	83.7768	44.774
134.112	3.614	83.7134	44.869
134.102	3.63	83.6524	44.9
134.089	3.634	83.5963	44.966
134.076	3.647	83.5354	45.048
134.062	3.664	83.4744	45.095
134.048	3.678	83.4146	45.141
134.034	3.688	83.3537	45.233
134.021	3.673	83.2963	45.3
134.007	3.688	83.2354	45.339
133.994	3.689	83.178	45.401
133.98	3.702	83.1146	45.478
133.971	3.706	83.0537	45.523
133.957	3.717	82.9939	45.567
133.944	3.72	82.9366	45.638
133.93	3.725	82.872	45.699
133.913	3.723	82.8122	45.723
133.904	3.724	82.7549	45.76
133.89	3.726	82.6915	45.79
133.877	3.719	82.6341	45.76
133.863	3.72	82.5732	45.762
133.85	3.731	82.5122	45.825
133.837	3.742	82.4524	45.862
133.823	3.752	82.3951	45.855
133.81	3.756	82.3305	45.902
133.796	3.771	82.2744	45.969
133.77	3.779	82.2134	45.991
133.756	3.784	82.1524	45.998
133.741	3.791	82.0927	46.053
133.732	3.792	82.0317	46.097
133.718	3.793	81.9707	46.109
133.709	3.778	81.911	46.162
133.695	3.78	81.85	46.224
133.685	3.772	81.789	46.229
133.674	3.76	81.7317	46.228
133.661	3.767	81.6756	46.267
133.638	3.763	81.611	46.301
133.628	3.777	81.55	46.295
133.615	3.793	81.4902	46.319
133.601	3.815	81.4293	46.375
133.588	3.826	81.372	46.4
133.577	3.835	81.3122	46.432
133.563	3.846	81.1878	46.484
133.55	3.846	81.1268	46.52
133.54	3.849	81.0659	46.522
133.527	3.839	81.0122	46.555
133.513	3.831	80.9622	46.623
133.5	3.822	80.911	46.636
133.49	3.811	80.8573	46.614
133.477	3.832	80.8073	46.663
133.45	3.83	80.7573	46.717
133.435	3.857	80.6524	46.71
133.422	3.859	80.5988	46.729
133.412	3.859	80.5378	46.764
133.399	3.856	80.4841	46.754
133.385	3.89	80.4305	46.747
133.376	3.884	80.3732	46.802
133.362	3.896	80.3159	46.837
133.349	3.9	80.2622	46.83
133.339	3.898	80.2085	46.855
133.324	3.899	80.0902	46.913
133.315	3.884	80.0305	46.923
133.301	3.909	79.9732	46.909
133.274	3.904	79.9159	46.944
133.261	3.9	79.8585	46.963
133.248	3.9	79.8012	46.931
133.234	3.915	79.7415	46.914
133.224	3.91	79.6841	46.943
133.211	3.923	79.6232	46.956
133.198	3.931	79.5622	46.959
133.184	3.939	79.5049	46.981
133.171	3.944	79.4488	46.957
133.157	3.956	79.3878	46.907
133.144	3.958	79.3305	46.9
133.129	3.968	79.2695	46.936
133.12	3.965	79.2098	46.957
133.106	3.979	79.1524	46.975
133.093	3.988	79.0915	47.044
133.079	3.99	79.0341	47.101
133.066	3.985	78.9744	47.103
133.052	3.983	78.9171	47.11
133.039	3.99	78.8561	47.15
133.026	3.991	78.7951	47.177
133.012	3.993	78.739	47.176
132.999	3.992	78.6171	47.223
132.985	4.004	78.5573	47.265
132.972	4.012	78.5	47.266
132.959	4.018	78.439	47.294
132.945	4.029	78.3854	47.348
132.932	4.035	78.3244	47.347
132.918	4.042	78.2671	47.326
132.907	4.054	78.211	47.357
132.894	4.046	78.15	47.398
132.88	4.05	78.0927	47.4
132.867	4.051	78.0354	47.426
132.854	4.053	77.9744	47.488
132.84	4.046	77.9183	47.514
132.827	4.057	77.861	47.507
132.813	4.055	77.8037	47.541
132.8	4.067	77.7427	47.569
132.787	4.078	77.689	47.548
132.773	4.079	77.628	47.558
132.76	4.085	77.5707	47.6
132.75	4.08	77.511	47.611
132.737	4.081	77.4537	47.587
132.723	4.067	77.3354	47.612
132.71	4.066	77.2756	47.651
132.696	4.079	77.2146	47.647
132.683	4.089	77.1512	47.648
132.67	4.099	77.0939	47.697
132.656	4.1	77.0293	47.726
132.643	4.101	76.9695	47.726
132.632	4.099	76.9085	47.754
132.618	4.107	76.8451	47.782
132.591	4.118	76.7805	47.778
132.578	4.12	76.7207	47.79
132.565	4.128	76.6598	47.834
132.551	4.132	76.5963	47.844
132.538	4.14	76.5354	47.823
132.528	4.155	76.472	47.853
132.515	4.156	76.4171	47.878
132.501	4.172	76.3634	47.873
132.49	4.16	76.3098	47.868
132.477	4.159	76.2561	47.922
132.463	4.153	76.1988	47.941
132.454	4.158	76.1415	47.925
132.44	4.158	76.0878	47.977
132.43	4.164	76.0305	48.004
132.404	4.162	75.9768	48.013
132.393	4.165	75.9195	48.011
132.379	4.172	75.8085	48.066
132.366	4.166	75.7512	48.086
132.352	4.181	75.6939	48.088
132.339	4.185	75.6366	48.127
132.329	4.204	75.5805	48.165
132.316	4.232	75.5232	48.16
132.302	4.243	75.4659	48.163
132.289	4.25	75.4085	48.211
132.276	4.25	75.3512	48.243
132.262	4.25	75.2939	48.239
132.249	4.237	75.2366	48.262
132.239	4.239	75.1793	48.297
132.226	4.239	75.122	48.285
132.211	4.247	75.0622	48.299
132.198	4.249	75.0012	48.377
132.188	4.258	74.8805	48.422
132.174	4.26	74.8195	48.423
132.161	4.247	74.7598	48.459
132.148	4.251	74.7024	48.502
132.134	4.255	74.6451	48.495
132.107	4.263	74.5878	48.489
132.098	4.282	74.5305	48.528
132.084	4.284	74.4732	48.555
132.071	4.295	74.4122	48.551
132.057	4.292	74.3585	48.578
132.044	4.295	74.3012	48.613
132.03	4.297	74.2415	48.594
132.017	4.301	74.1878	48.587
132.006	4.308	74.1268	48.623
131.993	4.305	74.0695	48.636
131.979	4.308	74.0122	48.618
131.966	4.308	73.9549	48.639
131.952	4.321	73.8976	48.686
131.943	4.33	73.7805	48.689
131.929	4.339	73.7195	48.688
131.916	4.348	73.6622	48.732
131.902	4.346	73.5988	48.756
131.891	4.359	73.5354	48.742
131.878	4.367	73.4744	48.767
131.865	4.384	73.4134	48.801
131.851	4.388	73.3561	48.795
131.841	4.402	73.2963	48.785
131.828	4.402	73.239	48.823
131.801	4.39	73.178	48.841
131.788	4.379	73.1207	48.83
131.774	4.371	73.061	48.851
131.761	4.376	72.9963	48.895
131.748	4.381	72.939	48.892
131.734	4.38	72.8793	48.887
131.721	4.394	72.822	48.922
131.707	4.394	72.761	48.948
131.696	4.399	72.7037	48.93
131.683	4.406	72.6439	48.941
131.673	4.417	72.5866	48.973
131.66	4.422	72.5256	48.967
131.65	4.423	72.4683	48.956
131.637	4.428	72.4085	48.983
131.627	4.434	72.3439	48.985
131.599	4.451	72.2841	48.958
131.589	4.453	72.2195	48.97
131.576	4.468	72.1622	49.025
131.562	4.468	72.1024	49.023
131.552	4.47	72.0451	49.009
131.539	4.475	71.9841	49.046
131.526	4.478	71.9207	49.08
131.512	4.483	71.8634	49.072
131.501	4.488	71.8024	49.092
131.488	4.506	71.7451	49.131
131.474	4.519	71.6854	49.131
131.465	4.521	71.628	49.131
131.451	4.53	71.5671	49.175
131.424	4.535	71.5098	49.196
131.411	4.534	71.389	49.18
131.401	4.533	71.3244	49.196
131.384	4.548	71.2683	49.245
131.371	4.549	71.2134	49.242
131.357	4.547	71.1537	49.221
131.344	4.555	71.0963	49.247
131.33	4.549	71.039	49.283
131.321	4.553	70.9854	49.267
131.307	4.547	70.928	49.282
131.293	4.55	70.8671	49.323
131.279	4.555	70.8098	49.318
131.27	4.556	70.75	49.302
131.256	4.557	70.6927	49.335
131.243	4.565	70.639	49.355
131.233	4.577	70.5817	49.324
131.22	4.575	70.5244	49.317
131.206	4.589	70.4134	49.359
131.193	4.597	70.3524	49.365
131.182	4.6	70.2951	49.342
131.168	4.605	70.2378	49.369
131.155	4.603	70.1744	49.402
131.128	4.62	70.1171	49.39
131.118	4.613	70.0598	49.393
131.105	4.611	70	49.422
131.091	4.613	69.939	49.404
131.082	4.626	69.878	49.368
131.068	4.642	69.8207	49.383
131.055	4.636	69.7646	49.4
131.044	4.654	69.7	49.364
131.03	4.657	69.6463	49.354
131.017	4.663	69.5829	49.387
131.004	4.662	69.5183	49.389
130.99	4.674	69.461	49.357
130.98	4.687	69.4037	49.379
130.967	4.68	69.3476	49.416
130.954	4.693	69.2866	49.402
130.94	4.694	69.2256	49.412
130.917	4.704	69.1659	49.456
130.904	4.706	69.1085	49.463
130.889	4.719	69.0512	49.438
130.879	4.723	68.9866	49.455
130.866	4.736	68.9305	49.473
130.852	4.734	68.8695	49.442
130.843	4.744	68.8122	49.436
130.829	4.753	68.7512	49.485
130.812	4.761	68.6341	49.484
130.802	4.77	68.5695	49.446
130.789	4.778	68.5061	49.462
130.776	4.775	68.4427	49.505
130.765	4.793	68.3854	49.489
130.751	4.792	68.3317	49.49
130.738	4.8	68.2744	49.53
130.724	4.791	68.2232	49.526
130.711	4.791	68.1732	49.489
130.701	4.792	68.1195	49.512
130.688	4.793	68.0683	49.54
130.661	4.79	68.0183	49.513
130.648	4.785	67.9073	49.504
130.638	4.796	67.8463	49.547
130.624	4.798	67.7927	49.547
130.611	4.811	67.7329	49.504
130.6	4.819	67.678	49.504
130.587	4.826	67.622	49.539
130.573	4.835	67.5646	49.534
130.563	4.844	67.511	49.526
130.55	4.85	67.4561	49.544
130.54	4.844	67.4	49.539
130.527	4.848	67.3427	49.508
130.513	4.841	67.2317	49.536
130.487	4.846	67.1707	49.585
130.472	4.849	67.1098	49.561
130.462	4.841	67.0524	49.524
130.449	4.852	66.9963	49.547
130.435	4.838	66.939	49.538
130.422	4.846	66.878	49.495
130.409	4.843	66.8171	49.511
130.399	4.858	66.7598	49.556
130.385	4.876	66.7	49.549
130.372	4.887	66.639	49.532
130.359	4.889	66.5817	49.555
130.345	4.89	66.522	49.565
130.332	4.895	66.461	49.519
130.321	4.893	66.4037	49.538
130.307	4.905	66.35	49.559
130.294	4.904	66.2866	49.55
130.28	4.91	66.2293	49.521
130.267	4.912	66.172	49.568
130.254	4.917	66.1146	49.605
130.24	4.929	66.0537	49.58
130.227	4.924	65.9963	49.587
130.213	4.931	65.8793	49.613
130.2	4.942	65.8146	49.591
130.187	4.942	65.7549	49.575
130.173	4.945	65.6902	49.606
130.16	4.953	65.6268	49.617
130.146	4.961	65.5732	49.583
130.133	4.965	65.5159	49.617
130.123	4.982	65.4549	49.676
130.11	4.984	65.4012	49.67
130.096	4.98	65.3402	49.685
130.083	4.995	65.2841	49.741
130.068	4.977	65.2293	49.779
130.055	4.989	65.1695	49.746
130.041	4.99	65.1122	49.763
130.028	4.987	65.0585	49.824
130.018	4.994	65.0012	49.835
130.005	4.995	64.9439	49.83
129.991	5.006	64.8866	49.869
129.965	5	64.8293	49.889
129.951	5.015	64.7183	49.856
129.938	5.033	64.661	49.876
129.928	5.032	64.6073	49.933
129.915	5.031	64.55	49.937
129.901	5.033	64.4902	49.943
129.89	5.034	64.4293	50.013
129.877	5.033	64.372	50.051
129.867	5.044	64.3183	50.023
129.854	5.043	64.261	50.028
129.84	5.037	64.2	50.078
129.827	5.029	64.1439	50.078
129.817	5.019	64.0866	50.064
129.79	5.013	64.0293	50.092
129.779	5.014	63.9683	50.1
129.766	5.024	63.911	50.066
129.752	5.025	63.7939	50.085
129.739	5.031	63.7329	50.14
129.726	5.042	63.6695	50.145
129.712	5.052	63.6085	50.135
129.702	5.069	63.5512	50.186
129.689	5.065	63.4878	50.218
129.676	5.085	63.4268	50.186
129.662	5.095	63.3634	50.196
129.649	5.103	63.3024	50.258
129.635	5.105	63.2415	50.247
129.622	5.105	63.1817	50.244
129.611	5.111	63.1171	50.3
129.598	5.116	63.0573	50.338
129.584	5.128	63	50.293
129.571	5.137	62.9463	50.305
129.557	5.152	62.889	50.367
129.548	5.156	62.8317	50.371
129.534	5.165	62.7707	50.352
129.521	5.182	62.7134	50.411
129.507	5.18	62.6561	50.452
129.48	5.195	62.6024	50.428
129.467	5.19	62.5451	50.429
129.456	5.204	62.4878	50.475
129.443	5.194	62.4317	50.481
129.429	5.192	62.3768	50.468
129.42	5.182	62.3207	50.504
129.406	5.179	62.2061	50.525
129.396	5.185	62.1415	50.481
129.383	5.187	62.0817	50.482
129.373	5.2	62.0207	50.522
129.359	5.2	61.9598	50.504
129.349	5.215	61.8963	50.463
129.322	5.232	61.839	50.479
129.312	5.244	61.7756	50.493
129.299	5.264	61.7183	50.453
129.285	5.275	61.6537	50.445
129.272	5.278	61.5976	50.507
129.262	5.283	61.5366	50.526
129.248	5.283	61.4756	50.504
129.234	5.285	61.4159	50.536
129.221	5.28	61.3512	50.548
129.211	5.284	61.2878	50.501
129.198	5.27	61.2305	50.488
129.184	5.279	61.1659	50.526
129.171	5.272	61.1024	50.507
129.161	5.265	61.0415	50.468
129.134	5.268	60.9817	50.506
129.121	5.279	60.9207	50.524
129.107	5.294	60.8634	50.466
129.094	5.307	60.8037	50.447
129.08	5.334	60.7427	50.491
129.067	5.344	60.6854	50.503
129.056	5.359	60.622	50.468
129.043	5.361	60.561	50.497
129.033	5.366	60.4976	50.524
129.02	5.373	60.4366	50.49
129.006	5.369	60.3756	50.493
128.996	5.37	60.3159	50.559
128.983	5.368	60.2549	50.569
128.972	5.371	60.1976	50.557
128.945	5.373	60.1341	50.601
128.932	5.376	60.0732	50.642
128.918	5.396	60.0098	50.613
128.909	5.393	59.9488	50.608
128.895	5.416	59.8915	50.677
128.882	5.421	59.8305	50.718
128.872	5.433	59.7707	50.716
128.859	5.439	59.7134	50.759
128.844	5.453	59.65	50.795
128.83	5.456	59.589	50.764
128.817	5.47	59.528	50.76
128.807	5.474	59.4683	50.802
128.794	5.484	59.4037	50.793
128.78	5.488	59.3463	50.751
128.771	5.487	59.289	50.765
128.757	5.492	59.2256	50.787
128.744	5.495	59.1683	50.732
128.72	5.493	59.1073	50.701
128.704	5.497	59.0476	50.748
128.693	5.505	58.9902	50.779
128.679	5.522	58.9293	50.754
128.666	5.527	58.8659	50.787
128.652	5.547	58.8049	50.824
128.639	5.562	58.7451	50.814
128.626	5.571	58.6841	50.825
128.612	5.573	58.6232	50.888
128.599	5.572	58.5659	50.906
128.585	5.576	58.5024	50.892
128.572	5.58	58.439	50.94
128.559	5.582	58.378	51.004
128.545	5.586	58.3134	50.997
128.532	5.595	58.2573	50.998
128.518	5.598	58.1927	51.066
128.509	5.602	58.1293	51.112
128.495	5.605	58.0683	51.119
128.482	5.617	58.0073	51.163
128.468	5.627	57.9512	51.221
128.455	5.634	57.8902	51.203
128.44	5.64	57.8293	51.2
128.427	5.65	57.772	51.261
128.413	5.66	57.7122	51.29
128.4	5.661	57.6476	51.271
128.387	5.665	57.5878	51.306
128.373	5.674	57.5268	51.377
128.363	5.674	57.4634	51.365
128.35	5.67	57.4061	51.36
128.337	5.675	57.3451	51.443
128.323	5.667	57.2841	51.486
128.31	5.669	57.228	51.477
128.296	5.664	57.1671	51.518
128.283	5.678	57.1061	51.562
128.27	5.678	57.0427	51.539
128.256	5.691	56.9817	51.519
128.243	5.702	56.922	51.555
128.229	5.711	56.861	51.569
128.218	5.726	56.8037	51.526
128.205	5.723	56.7427	51.561
128.191	5.727	56.6829	51.597
128.178	5.723	56.5549	51.567
128.165	5.727	56.4939	51.527
128.151	5.731	56.4341	51.561
128.138	5.724	56.3793	51.576
128.124	5.722	56.3256	51.553
128.111	5.719	56.2683	51.58
128.098	5.726	56.2146	51.656
128.084	5.729	56.1573	51.638
128.071	5.737	56.1037	51.646
128.054	5.743	56.0537	51.706
128.044	5.745	56	51.746
128.03	5.752	55.9463	51.73
128.017	5.769	55.8317	51.778
128.004	5.793	55.7744	51.848
127.99	5.796	55.7207	51.838
127.973	5.802	55.6634	51.821
127.96	5.792	55.6024	51.889
127.95	5.811	55.5427	51.936
127.937	5.809	55.4854	51.91
127.923	5.8	55.4317	51.942
127.91	5.785	55.3744	52.015
127.896	5.777	55.3171	52.012
127.883	5.78	55.2598	51.987
127.87	5.79	55.1988	52.024
127.856	5.808	55.1415	52.045
127.845	5.818	55.0878	52.028
127.832	5.828	54.9707	52.062
127.818	5.844	54.9098	52.131
127.805	5.855	54.8524	52.137
127.791	5.88	54.7927	52.113
127.778	5.887	54.7317	52.177
127.765	5.897	54.6744	52.23
127.751	5.906	54.611	52.221
127.738	5.904	54.5537	52.246
127.724	5.903	54.4927	52.305
127.711	5.902	54.4317	52.302
127.698	5.911	54.3756	52.289
127.684	5.914	54.3146	52.346
127.674	5.929	54.2537	52.396
127.644	5.93	54.1963	52.386
127.63	5.937	54.1366	52.42
127.62	5.949	54.0793	52.486
127.606	5.953	54.0183	52.481
127.596	5.962	53.961	52.458
127.583	5.97	53.9012	52.52
127.573	5.983	53.8402	52.572
127.56	5.997	53.7793	52.562
127.55	6.007	53.7195	52.596
127.537	6.015	53.6622	52.668
127.512	6.02	53.6012	52.671
127.502	6.023	53.5439	52.65
127.489	6.029	53.4841	52.698
127.479	6.039	53.4232	52.721
127.466	6.034	53.3659	52.67
127.452	6.035	53.3049	52.68
127.441	6.039	53.2451	52.744
127.428	6.047	53.1841	52.759
127.415	6.061	53.1268	52.736
127.405	6.062	53.0671	52.794
127.391	6.083	53.0061	52.862
127.365	6.086	52.8854	52.871
127.351	6.095	52.8207	52.911
127.338	6.101	52.7634	52.99
127.324	6.112	52.7061	52.983
127.313	6.113	52.6524	52.957
127.3	6.122	52.5988	53.022
127.287	6.125	52.5415	53.057
127.273	6.135	52.4878	53.024
127.26	6.133	52.4341	53.045
127.246	6.134	52.3805	53.125
127.233	6.135	52.3268	53.142
127.22	6.137	52.2732	53.137
127.206	6.142	52.1585	53.198
127.193	6.149	52.0976	53.236
127.183	6.153	52.0378	53.211
127.17	6.153	51.9829	53.245
127.156	6.16	51.9195	53.326
127.143	6.177	51.8585	53.341
127.129	6.194	51.7988	53.335
127.116	6.208	51.7378	53.381
127.102	6.217	51.6744	53.424
127.089	6.22	51.6134	53.404
127.076	6.229	51.55	53.42
127.062	6.232	51.489	53.476
127.049	6.232	51.428	53.483
127.035	6.24	51.3683	53.454
127.022	6.241	51.3073	53.496
127.007	6.248	51.2439	53.543
126.998	6.249	51.1829	53.529
126.984	6.25	51.1256	53.552
126.971	6.255	51.0646	53.619
126.957	6.256	51.0085	53.643
126.944	6.275	50.9512	53.649
126.93	6.276	50.8902	53.709
126.917	6.287	50.8293	53.753
126.904	6.291	50.7695	53.752
126.89	6.308	50.7085	53.768
126.877	6.306	50.6476	53.825
126.863	6.306	50.5878	53.82
126.854	6.31	50.5268	53.795
126.84	6.304	50.4671	53.823
126.827	6.307	50.4098	53.86
126.813	6.304	50.3488	53.844
126.799	6.309	50.2951	53.855
126.785	6.306	50.2341	53.912
126.772	6.306	50.1744	53.904
126.759	6.323	50.1134	53.868
126.745	6.325	50.0598	53.907
126.732	6.334	49.9988	53.955
126.718	6.343	49.9415	53.933
126.705	6.355	49.8817	53.931
126.695	6.36	49.8171	53.987
126.682	6.368	49.7573	53.979
126.655	6.377	49.6963	53.955
126.641	6.374	49.6354	53.98
126.628	6.387	49.572	54.008
126.615	6.386	49.511	53.967
126.604	6.395	49.4512	53.951
126.594	6.388	49.3902	53.987
126.58	6.393	49.3293	53.981
126.571	6.391	49.2659	53.936
126.557	6.4	49.1476	53.967
126.548	6.402	49.0841	54.027
126.523	6.407	49.0232	54.026
126.51	6.424	48.9659	54.032
126.496	6.43	48.9122	54.096
126.487	6.435	48.8585	54.089
126.473	6.447	48.8049	54.04
126.46	6.444	48.7439	54.046
126.45	6.453	48.6902	54.078
126.437	6.447	48.6366	54.055
126.426	6.454	48.5829	54.055
126.399	6.446	48.5256	54.116
126.385	6.453	48.472	54.142
126.376	6.463	48.3573	54.127
126.362	6.462	48.3	54.183
126.349	6.467	48.2402	54.242
126.335	6.47	48.1829	54.222
126.322	6.486	48.122	54.214
126.309	6.495	48.0646	54.283
126.295	6.514	48.0037	54.322
126.284	6.519	47.9476	54.308
126.271	6.526	47.8927	54.336
126.257	6.549	47.8329	54.384
126.244	6.549	47.7756	54.394
126.23	6.566	47.7146	54.41
126.217	6.568	47.6573	54.478
126.207	6.574	47.5976	54.494
126.194	6.575	47.5402	54.467
126.18	6.58	47.4793	54.478
126.167	6.586	47.422	54.511
126.154	6.58	47.3622	54.471
126.144	6.59	47.3049	54.444
126.13	6.589	47.2439	54.5
126.117	6.595	47.1866	54.545
126.104	6.591	47.0695	54.541
126.079	6.587	47.0085	54.581
126.062	6.608	46.9451	54.67
126.049	6.611	46.8805	54.697
126.035	6.622	46.8207	54.723
126.026	6.634	46.7598	54.805
126.012	6.647	46.7024	54.831
125.999	6.644	46.6415	54.808
125.989	6.649	46.5817	54.846
125.976	6.65	46.5244	54.906
125.962	6.645	46.4671	54.903
125.951	6.63	46.4134	54.93
125.938	6.635	46.3524	55.011
125.928	6.646	46.2951	55.071
125.915	6.652	46.2378	55.063
125.901	6.668	46.178	55.11
125.878	6.664	46.1207	55.193
125.865	6.674	46.0634	55.199
125.854	6.691	46.0061	55.205
125.84	6.686	45.9451	55.276
125.827	6.712	45.889	55.289
125.813	6.708	45.828	55.266
125.804	6.712	45.7707	55.309
125.79	6.732	45.7098	55.395
125.777	6.731	45.6524	55.405
125.763	6.729	45.5354	55.411
125.754	6.704	45.478	55.464
125.74	6.716	45.4146	55.511
125.727	6.714	45.35	55.51
125.716	6.724	45.2866	55.558
125.702	6.732	45.2256	55.669
125.676	6.737	45.1683	55.722
125.662	6.74	45.1146	55.762
125.652	6.741	45.061	55.862
125.639	6.755	45.0037	55.924
125.626	6.776	44.95	55.928
125.612	6.783	44.8963	55.957
125.599	6.789	44.8427	56.019
125.585	6.791	44.7854	56.019
125.572	6.798	44.7317	56.016
125.559	6.794	44.6744	56.072
125.545	6.806	44.5598	56.133
125.532	6.798	44.4988	56.122
125.518	6.801	44.439	56.14
125.505	6.799	44.3817	56.2
125.491	6.788	44.3171	56.216
125.477	6.799	44.261	56.218
125.463	6.801	44.2	56.293
125.45	6.821	44.1463	56.359
125.437	6.828	44.089	56.367
125.423	6.839	44.0317	56.394
125.41	6.843	43.9744	56.46
125.396	6.846	43.9207	56.455
125.383	6.847	43.8634	56.435
125.37	6.852	43.8061	56.48
125.356	6.85	43.7488	56.542
125.343	6.857	43.6915	56.538
125.329	6.872	43.5744	56.57
125.32	6.872	43.5098	56.644
125.306	6.871	43.45	56.683
125.293	6.875	43.389	56.687
125.279	6.886	43.3354	56.742
125.266	6.903	43.2744	56.803
125.249	6.901	43.2171	56.812
125.239	6.92	43.161	56.85
125.222	6.934	43.1	56.938
125.212	6.949	43.0427	56.979
125.199	6.96	42.989	56.986
125.185	6.973	42.9354	57.054
125.171	6.984	42.8707	57.113
125.157	6.972	42.8171	57.114
125.144	6.973	42.7573	57.142
125.13	6.968	42.7	57.223
125.117	6.966	42.6427	57.26
125.104	6.976	42.5854	57.259
125.09	6.975	42.4671	57.319
125.077	6.989	42.4098	57.369
125.063	6.98	42.3537	57.379
125.05	6.993	42.2963	57.423
125.037	6.98	42.239	57.514
125.023	7.015	42.1854	57.544
125.01	7.009	42.1244	57.554
124.996	7.051	42.0634	57.623
124.983	7.063	42.0098	57.701
124.973	7.054	41.95	57.708
124.96	7.062	41.889	57.733
124.946	7.078	41.8354	57.809
124.933	7.084	41.7744	57.831
124.92	7.09	41.7207	57.827
124.906	7.109	41.6598	57.876
124.893	7.095	41.6	57.907
124.879	7.101	41.5463	57.892
124.865	7.105	41.4854	57.904
124.851	7.101	41.428	57.994
124.838	7.106	41.311	58.046
124.824	7.091	41.2463	58.063
124.815	7.086	41.189	58.119
124.801	7.089	41.1293	58.187
124.788	7.089	41.072	58.202
124.774	7.099	41.0146	58.225
124.761	7.103	40.9537	58.318
124.748	7.129	40.8963	58.389
124.734	7.145	40.8366	58.427
124.721	7.158	40.7793	58.498
124.707	7.16	40.7183	58.573
124.694	7.161	40.661	58.608
124.68	7.161	40.5976	58.662
124.667	7.153	40.5402	58.769
124.654	7.156	40.4793	58.838
124.64	7.156	40.422	58.87
124.627	7.139	40.3622	58.936
124.613	7.146	40.3049	59.021
124.6	7.149	40.2439	59.054
124.587	7.173	40.1866	59.09
124.573	7.179	40.1268	59.179
124.559	7.2	40.0695	59.242
124.545	7.22	40.0122	59.245
124.532	7.25	39.9512	59.287
124.518	7.231	39.8939	59.352
124.505	7.25	39.8305	59.385
124.491	7.329	39.7732	59.426
124.478	7.264	39.6524	59.512
124.465	7.265	39.5854	59.559
124.451	7.251	39.5244	59.579
124.438	7.229	39.4671	59.648
124.424	7.217	39.4098	59.727
124.411	7.171	39.3598	59.757
124.398	7.185	39.3061	59.784
124.384	7.176	39.2549	59.856
124.371	7.215	39.1976	59.909
124.357	7.252	39.1439	59.928
124.344	7.264	39.0902	59.994
124.33	7.272	38.9866	60.058
124.321	7.264	38.9293	60.088
124.307	7.267	38.8756	60.128
124.294	7.246	38.8207	60.202
124.28	7.252	38.7646	60.243
124.266	7.314	38.7098	60.263
124.252	7.329	38.6561	60.322
124.239	7.362	38.6024	60.384
124.226	7.34	38.5488	60.39
124.212	7.346	38.4341	60.414
124.199	7.382	38.3768	60.482
124.185	7.402	38.3171	60.502
124.172	7.398	38.2598	60.512
124.159	7.402	38.2024	60.576
124.145	7.349	38.1415	60.636
124.132	7.31	38.0878	60.656
124.118	7.277	38.0268	60.684
124.105	7.317	37.9707	60.735
124.091	7.355	37.9134	60.791
124.078	7.374	37.8561	60.811
124.065	7.381	37.7951	60.855
124.051	7.384	37.7354	60.913
124.038	7.385	37.678	60.946
124.024	7.387	37.6171	60.973
124.011	7.391	37.5561	61.035
123.998	7.398	37.4988	61.066
123.984	7.4	37.4427	61.079
123.971	7.422	37.3244	61.125
123.961	7.437	37.2634	61.176
123.946	7.448	37.2037	61.186
123.933	7.449	37.139	61.197
123.92	7.47	37.0793	61.241
123.906	7.471	37.0183	61.266
123.893	7.481	36.9573	61.271
123.879	7.485	36.8939	61.315
123.852	7.477	36.8329	61.372
123.839	7.469	36.7695	61.404
123.826	7.454	36.7085	61.416
123.812	7.446	36.6512	61.419
123.802	7.45	36.5976	61.44
123.789	7.448	36.5439	61.458
123.779	7.458	36.4902	61.494
123.766	7.479	36.4329	61.527
123.755	7.502	36.3793	61.533
123.741	7.517	36.3256	61.548
123.728	7.531	36.272	61.6
123.718	7.543	36.211	61.641
123.705	7.561	36.1537	61.657
123.678	7.564	36.0366	61.687
123.668	7.579	35.9756	61.731
123.655	7.578	35.9146	61.766
123.64	7.575	35.8573	61.789
123.63	7.572	35.7939	61.842
123.617	7.574	35.7329	61.879
123.604	7.576	35.6732	61.907
123.594	7.573	35.6122	61.937
123.58	7.585	35.5512	61.965
123.567	7.588	35.4915	61.975
123.554	7.593	35.4305	61.997
123.543	7.595	35.3695	62.062
123.529	7.592	35.3098	62.107
123.516	7.604	35.2488	62.107
123.493	7.623	35.189	62.15
123.479	7.638	35.128	62.21
123.466	7.66	35.0671	62.245
123.452	7.671	35.0073	62.246
123.439	7.674	34.9463	62.3
123.429	7.682	34.8854	62.343
123.412	7.681	34.8256	62.347
123.399	7.679	34.7646	62.377
123.389	7.682	34.7037	62.402
123.376	7.683	34.6439	62.428
123.362	7.68	34.5829	62.455
123.348	7.68	34.5195	62.484
123.334	7.681	34.4622	62.514
123.321	7.698	34.4049	62.515
123.311	7.701	34.3439	62.559
123.298	7.712	34.2841	62.581
123.284	7.729	34.2232	62.586
123.271	7.727	34.1659	62.6
123.257	7.744	34.1085	62.642
123.244	7.751	34.0512	62.695
123.234	7.765	33.9915	62.72
123.221	7.766	33.9341	62.733
123.207	7.77	33.8732	62.769
123.194	7.756	33.8159	62.779
123.18	7.758	33.7561	62.78
123.167	7.761	33.6988	62.803
123.154	7.755	33.6415	62.82
123.139	7.764	33.5841	62.825
123.126	7.758	33.4634	62.869
123.112	7.771	33.4024	62.884
123.102	7.776	33.3378	62.885
123.089	7.781	33.2841	62.882
123.076	7.801	33.2305	62.895
123.049	7.809	33.1768	62.932
123.035	7.813	33.1195	62.971
123.022	7.809	33.0659	63.011
123.009	7.811	33.0122	63.042
122.995	7.814	32.9585	63.076
122.985	7.819	32.9049	63.092
122.972	7.831	32.7902	63.096
122.961	7.825	32.7329	63.102
122.951	7.818	32.6793	63.11
122.938	7.822	32.6183	63.149
122.924	7.836	32.5585	63.196
122.915	7.839	32.5012	63.207
122.89	7.854	32.4439	63.226
122.877	7.879	32.3902	63.219
122.863	7.873	32.3329	63.245
122.854	7.891	32.2756	63.243
122.84	7.867	32.2183	63.278
122.827	7.893	32.1646	63.33
122.817	7.886	32.1073	63.35
122.804	7.893	32.05	63.362
122.79	7.886	31.9927	63.364
122.779	7.876	31.8756	63.38
122.766	7.885	31.811	63.382
122.752	7.906	31.7512	63.415
122.729	7.93	31.6902	63.441
122.716	7.923	31.6293	63.448
122.702	7.925	31.5695	63.445
122.689	7.932	31.5085	63.475
122.676	7.94	31.4451	63.481
122.662	7.949	31.3878	63.492
122.649	7.959	31.3232	63.516
122.635	7.967	31.2634	63.522
122.624	7.973	31.2024	63.502
122.611	7.988	31.1415	63.511
122.598	7.989	31.0817	63.532
122.584	7.995	31.0171	63.545
122.571	7.998	30.9598	63.565
122.561	7.992	30.8963	63.582
122.548	8.002	30.8354	63.599
122.534	8.008	30.7756	63.61
122.521	8.024	30.7146	63.611
122.507	8.021	30.6512	63.625
122.498	8.033	30.5939	63.653
122.484	8.037	30.5329	63.658
122.471	8.039	30.4695	63.669
122.457	8.038	30.4122	63.677
122.444	8.049	30.3476	63.664
122.429	8.052	30.2878	63.663
122.416	8.065	30.2268	63.677
122.406	8.071	30.1659	63.7
122.379	8.071	30.1061	63.704
122.366	8.069	30.0415	63.722
122.352	8.084	29.9854	63.727
122.339	8.083	29.9207	63.737
122.326	8.087	29.8573	63.728
122.312	8.082	29.8	63.72
122.299	8.085	29.739	63.728
122.285	8.082	29.6793	63.737
122.272	8.085	29.6183	63.749
122.259	8.087	29.5537	63.763
122.245	8.101	29.4939	63.775
122.232	8.101	29.4366	63.773
122.218	8.108	29.3732	63.783
122.205	8.123	29.3159	63.793
122.191	8.146	29.2585	63.793
122.178	8.16	29.1939	63.798
122.167	8.176	29.1341	63.817
122.154	8.172	29.0768	63.818
122.14	8.18	29.0122	63.824
122.127	8.176	28.9549	63.837
122.117	8.184	28.8951	63.858
122.104	8.188	28.8378	63.854
122.09	8.195	28.7768	63.864
122.077	8.201	28.7171	63.873
122.067	8.198	28.6524	63.89
122.054	8.202	28.5927	63.91
122.04	8.208	28.5317	63.928
122.027	8.228	28.4707	63.918
122.016	8.239	28.411	63.921
122.002	8.242	28.3463	63.924
121.976	8.245	28.289	63.949
121.962	8.25	28.2256	63.938
121.949	8.26	28.1646	63.942
121.939	8.269	28.1049	63.948
121.926	8.279	28.0439	63.949
121.912	8.278	27.9829	63.951
121.901	8.289	27.9195	63.952
121.888	8.289	27.8622	63.963
121.874	8.29	27.7988	63.956
121.861	8.294	27.7415	63.95
121.848	8.299	27.6768	63.955
121.834	8.31	27.6195	63.968
121.824	8.312	27.5598	63.965
121.811	8.332	27.5024	63.978
121.798	8.335	27.4415	63.996
121.784	8.354	27.3817	64.009
121.774	8.365	27.3244	64.009
121.761	8.376	27.2634	64.01
121.748	8.393	27.2	64.013
121.734	8.389	27.1427	64.02
121.721	8.396	27.078	64.02
121.706	8.392	27.0183	64.028
121.679	8.397	26.9573	64.05
121.67	8.404	26.8963	64.05
121.656	8.407	26.8366	64.072
121.643	8.407	26.772	64.086
121.633	8.413	26.7146	64.097
121.62	8.425	26.6512	64.102
121.609	8.428	26.5939	64.117
121.595	8.446	26.5305	64.127
121.585	8.457	26.4695	64.127
121.572	8.463	26.4085	64.135
121.559	8.474	26.3488	64.142
121.535	8.477	26.2841	64.137
121.522	8.471	26.2244	64.119
121.511	8.47	26.1671	64.121
121.498	8.484	26.1024	64.121
121.484	8.481	26.0427	64.136
121.474	8.491	25.9817	64.132
121.461	8.487	25.9244	64.155
121.448	8.483	25.861	64.163
121.438	8.485	25.8	64.168
121.424	8.488	25.7402	64.173
[truncated: 8,672 more rows]
