# Supplementary material for: Bacterial expression, purification and folding of exceptionally hydrophobic and essential protein: Surfactant Protein-B (SP-B)
Source: PLoS One. 2025 Apr 25;20(4):e0321446. doi: 10.1371/journal.pone.0321446 (PMC12027065; doi:10.1371/journal.pone.0321446)
Supplement: S5 Data — (XLSX) [file pone.0321446.s005.xlsx]

## Sheet: Sheet1
area per lipid molecule_cycle 4	4th Cycle	area per lipid molecule_cycle 5	5th Cycle	area per lipid molecule_cycle 6	6th Cycle
107.185	0.054	147.016	-0.132	142.195	0.055
106.755	0.398	146.056	-0.146	141.768	0.126
106.328	0.876	145.145	-0.134	141.338	0.117
105.898	1.347	144.307	-0.088	140.91	0.084
105.47	1.765	143.534	0.026	140.479	0.069
105.039	2.117	142.813	0.14	140.052	0.087
104.612	2.436	142.145	0.243	139.622	0.122
104.182	2.708	141.509	0.32	139.195	0.184
103.755	2.963	140.927	0.385	138.765	0.256
103.324	3.197	140.359	0.431	138.337	0.321
102.896	3.425	139.844	0.478	137.923	0.375
102.483	3.627	139.349	0.54	137.496	0.42
102.056	3.808	138.868	0.567	137.066	0.465
101.626	3.989	138.421	0.592	136.638	0.508
101.198	4.127	137.994	0.605	136.207	0.547
100.767	4.283	137.58	0.603	135.78	0.6
100.34	4.443	137.187	0.654	135.35	0.619
99.9098	4.597	136.793	0.708	134.923	0.645
99.4829	4.752	136.396	0.766	134.493	0.649
99.0524	4.9	136.002	0.814	134.065	0.668
98.6244	5.054	135.609	0.854	133.634	0.694
98.1939	5.179	135.212	0.902	133.207	0.709
97.7671	5.316	134.818	0.94	132.794	0.74
97.3537	5.437	134.424	0.989	132.366	0.769
96.9256	5.572	134.032	1.047	131.935	0.798
96.4951	5.721	133.634	1.09	131.509	0.83
96.0683	5.864	133.241	1.141	131.078	0.855
95.6378	6.001	132.848	1.17	130.651	0.893
95.211	6.145	132.45	1.212	130.221	0.922
94.7805	6.268	132.057	1.256	129.793	0.938
94.3524	6.401	131.663	1.312	129.362	0.975
93.922	6.519	131.266	1.377	128.935	0.997
93.4951	6.649	130.873	1.426	128.505	1.032
93.0646	6.791	130.479	1.458	128.078	1.062
92.6378	6.938	130.085	1.479	127.663	1.101
92.2232	7.075	129.722	1.499	127.237	1.141
91.7963	7.219	129.329	1.536	126.806	1.162
91.3659	7.354	128.935	1.553	126.379	1.189
90.939	7.492	128.538	1.589	125.949	1.208
90.5085	7.61	128.145	1.607	125.521	1.231
90.0805	7.766	127.751	1.645	125.09	1.263
89.65	7.898	127.357	1.648	124.663	1.282
89.2232	8.079	126.961	1.686	124.233	1.329
88.7927	8.24	126.567	1.695	123.839	1.361
88.3659	8.411	126.173	1.731	123.409	1.396
87.9354	8.559	125.777	1.761	122.982	1.416
87.5073	8.714	125.383	1.798	122.551	1.436
87.0939	8.856	124.99	1.812	122.14	1.455
86.6671	9.005	124.593	1.845	121.713	1.473
86.2366	9.15	124.199	1.867	121.283	1.511
85.8085	9.328	123.806	1.891	120.856	1.545
85.378	9.496	123.412	1.938	120.426	1.588
84.9512	9.678	123.015	1.984	119.998	1.618
84.5207	9.833	122.622	2.035	119.567	1.641
84.0939	10.019	122.228	2.097	119.14	1.663
83.6634	10.166	121.832	2.149	118.71	1.689
83.2354	10.33	121.438	2.196	118.283	1.711
82.8049	10.492	121.044	2.25	117.852	1.74
82.378	10.686	120.648	2.301	117.424	1.786
81.9646	10.873	120.254	2.362	117.011	1.828
81.5366	11.072	119.86	2.426	116.584	1.87
81.1061	11.268	119.466	2.493	116.154	1.9
80.6793	11.464	119.07	2.571	115.726	1.936
80.2488	11.652	118.676	2.646	115.295	1.969
79.822	11.831	118.283	2.73	114.868	2.013
79.3915	12.023	117.885	2.806	114.438	2.045
78.9634	12.224	117.491	2.889	114.011	2.102
78.5329	12.424	117.099	2.97	113.58	2.151
78.1061	12.656	116.701	3.055	113.187	2.213
77.6756	12.875	116.307	3.151	112.756	2.267
77.2488	13.109	115.915	3.252	112.328	2.327
76.8183	13.32	115.517	3.358	111.898	2.398
76.4073	13.549	115.124	3.451	111.471	2.447
75.9768	13.762	114.73	3.539	111.057	2.534
75.55	13.985	114.337	3.635	110.63	2.613
75.1195	14.216	113.94	3.718	110.2	2.704
74.6915	14.455	113.546	3.82	109.772	2.795
74.261	14.721	113.152	3.923	109.341	2.893
73.8341	14.985	112.756	4.034	108.915	2.994
73.4037	15.256	112.362	4.142	108.484	3.091
72.9768	15.517	111.968	4.245	108.056	3.181
72.5463	15.781	111.572	4.349	107.626	3.286
72.1183	16.056	111.178	4.452	107.199	3.396
71.6878	16.375	110.784	4.543	106.768	3.508
71.278	16.691	110.391	4.664	106.341	3.628
70.85	17.035	109.994	4.765	105.928	3.729
70.4195	17.354	109.601	4.872	105.5	3.834
69.9927	17.689	109.207	4.981	105.07	3.93
69.5622	18.016	108.81	5.084	104.643	4.032
69.1354	18.355	108.417	5.192	104.212	4.13
68.7049	18.697	108.023	5.281	103.785	4.247
68.2768	19.065	107.626	5.378	103.354	4.362
67.8463	19.451	107.233	5.475	102.927	4.479
67.4159	19.861	106.839	5.576	102.496	4.587
66.989	20.26	106.443	5.685	102.07	4.697
66.5585	20.68	106.049	5.802	101.639	4.817
66.1476	21.081	105.655	5.911	101.211	4.922
65.7207	21.532	105.261	6.016	100.818	5.027
65.2902	21.95	104.865	6.121	100.404	5.137
64.8634	22.42	104.471	6.219	99.9768	5.24
64.4329	22.861	104.077	6.319	99.5463	5.372
64.0049	23.337	103.68	6.433	99.1195	5.494
63.5744	23.788	103.287	6.542	98.689	5.596
63.1476	24.266	102.894	6.666	98.261	5.738
62.7171	24.714	102.496	6.773	97.8305	5.821
62.2902	25.166	102.102	6.893	97.4037	5.937
61.8598	25.592	101.71	6.99	96.9732	6.036
61.4317	26.064	101.316	7.106	96.5463	6.157
61.0183	26.532	100.918	7.197	96.1159	6.286
60.5915	27.049	100.526	7.31	95.6878	6.421
60.161	27.539	100.132	7.411	95.2744	6.537
59.7329	28.083	99.7354	7.541	94.8476	6.669
59.3024	28.595	99.3415	7.654	94.4171	6.778
58.8756	29.141	98.9476	7.783	93.989	6.891
58.4451	29.649	98.5512	7.897	93.5585	6.993
58.0183	30.206	98.1573	8.006	93.1317	7.128
57.5878	30.786	97.7634	8.115	92.7012	7.248
57.1598	31.423	97.3671	8.221	92.2744	7.385
56.7293	32.064	96.9732	8.337	91.8439	7.524
56.3024	32.75	96.5793	8.462	91.4159	7.648
55.889	33.439	96.1866	8.591	90.9854	7.774
55.461	34.162	95.789	8.718	90.5585	7.896
55.0305	34.889	95.3951	8.835	90.1451	8.009
54.6037	35.652	95.0024	8.949	89.7183	8.137
54.1732	36.446	94.6049	9.066	89.3244	8.271
53.7463	37.333	93.8012	9.164	88.8939	8.421
53.3159	38.26	93.3878	9.294	88.4659	8.57
52.8878	39.242	92.9768	9.413	88.0354	8.712
52.4573	40.247	92.5634	9.563	87.6085	8.832
52.0305	41.253	92.1524	9.686	87.178	8.969
51.6	42.228	91.7427	9.838	86.7512	9.083
51.1732	43.192	91.3293	9.968	86.3207	9.218
50.7585	44.152	90.9183	10.096	85.8902	9.339
50.3317	45.119	90.5049	10.205	85.4622	9.506
49.9012	46.103	90.0939	10.338	85.0317	9.649
49.4744	47.123	89.7012	10.464	84.622	9.806
49.0439	48.183	89.2866	10.625	84.1939	9.955
48.6159	49.316	88.8768	10.772	83.7634	10.102
48.1854	50.51	88.4659	10.925	83.3366	10.241
47.7585	51.793	88.0524	11.065	82.9061	10.376
47.328	53.262	87.6427	11.214	82.4793	10.536
46.9012	54.931	87.228	11.329	82.0488	10.699
46.4707	56.333	86.8183	11.49	81.6207	10.875
46.0427	56.626	86.4049	11.622	81.1902	11.044
45.6293	56.652	85.9939	11.786	80.7634	11.203
45.2024	57.133	85.5841	11.96	80.3329	11.364
44.772	57.672	85.1695	12.13	79.9061	11.521
44.3439	57.916	84.3122	12.286	79.028	11.669
43.9134	58.302	83.9024	12.45	78.6012	11.831
43.4866	58.981	83.4878	12.6	78.1902	11.997
43.0561	59.412	83.078	12.752	77.7939	12.189
42.6293	59.5	82.6671	12.904	77.4	12.368
42.1988	59.438	82.2537	13.074	77.0061	12.561
41.7707	59.62	81.8427	13.252	76.6098	12.747
41.3402	59.905	81.4293	13.446	76.2159	12.925
40.9134	60.132	81.0195	13.626	75.822	13.113
40.5	60.273	80.6085	13.817	75.4256	13.294
40.0732	60.355	80.2122	13.994	75.0317	13.465
39.6415	60.304	79.8012	14.174	74.6378	13.656
39.2146	60.191	79.3915	14.346	74.2415	13.855
38.7841	60.072	78.9768	14.538	73.8476	14.063
38.3573	59.603	78.5671	14.743	73.4537	14.292
37.9268	59.086	78.1537	14.955	72.6463	14.497
37.4988	59.089	77.7427	15.172	72.2366	14.701
37.0683	59.318	77.3293	15.39	71.8232	14.901
36.6415	59.45	76.9183	15.591	71.4122	15.135
36.211	59.615	76.5085	15.8	71.0024	15.381
35.7841	59.841	76.0951	15.995	70.5878	15.631
35.3537	60.21	75.6841	16.201	70.178	15.887
34.9427	60.638	75.2707	16.409	69.7646	16.147
34.5122	61.064	74.8598	16.642	69.3537	16.394
34.0854	61.433	74.45	16.881	68.9402	16.644
33.6549	61.818	73.6085	17.133	68.5293	16.898
33.2268	62.135	73.178	17.361	68.1195	17.17
32.7963	62.444	72.7512	17.612	67.7061	17.464
32.3695	62.669	72.3207	17.844	67.2951	17.768
31.939	62.913	71.9098	18.105	66.8817	18.085
31.5122	63.08	71.4793	18.398	66.4707	18.383
31.0817	63.266	71.0524	18.692	66.061	18.705
30.6537	63.408	70.622	18.991	65.6634	19.015
30.2232	63.612	70.1951	19.291	65.2537	19.347
29.8134	63.781	69.7646	19.588	64.8427	19.675
29.3829	63.97	69.3366	19.892	64.4293	20.032
28.939	64.12	68.9061	20.18	64.0183	20.387
28.5244	64.313	68.4793	20.515	63.6049	20.769
28.0976	64.513	68.0488	20.845	62.7476	21.149
27.6671	64.709	67.622	21.203	62.3366	21.551
27.2402	64.926	67.1915	21.552	61.9268	21.92
26.8098	65.155	66.7805	21.919	61.5134	22.294
26.3817	65.37	66.35	22.286	61.1024	22.685
25.9512	65.661	65.9232	22.655	60.689	23.092
25.5244	65.962	65.4927	23.038	60.278	23.546
25.0939	66.255	65.0646	23.43	59.8683	24.016
24.6841	66.531	64.6341	23.828	59.4549	24.487
24.2524	66.727	64.2073	24.242	59.0439	24.968
23.8256	66.785	63.7768	24.656	58.6305	25.426
23.3951	67.043	63.35	25.066	58.2195	25.908
22.9683	67.49	62.9195	25.499	57.8061	26.36
22.5378	67.919	62.4915	25.896	57.3951	26.834
22.9646	67.963	62.061	26.311	56.9854	27.339
23.3951	64.641	61.6512	26.705	56.572	27.86
23.822	57.771	61.2207	27.145	56.178	28.378
24.2524	50.308	60.7927	27.575	55.7683	28.911
24.6805	44.13	60.3622	28.064	55.3537	29.431
25.111	39.317	59.9354	28.521	54.9439	29.953
25.5207	35.663	59.5049	29.011	54.5293	30.487
25.9512	32.819	59.078	29.47	54.1195	31.053
26.3793	30.711	58.6476	29.944	53.7085	31.632
26.8098	29.066	58.2195	30.402	53.2951	32.281
27.2366	27.795	57.789	30.893	52.8854	32.946
27.6671	26.747	57.3622	31.415	52.0439	33.64
28.0939	25.892	56.9317	31.961	51.6134	34.368
28.5244	25.214	56.5207	32.519	51.1866	35.103
28.9524	24.634	56.0902	33.117	50.7561	35.855
29.3829	24.228	55.6634	33.717	50.328	36.652
29.8098	23.863	55.2329	34.334	49.8976	37.53
30.2402	23.581	54.8061	34.961	49.4707	38.466
30.6341	23.346	54.3756	35.621	49.0573	39.485
31.0439	23.133	53.9476	36.33	48.6293	40.541
31.4744	22.93	53.5171	37.094	48.1988	41.674
31.9024	22.706	53.0902	37.922	47.772	42.797
32.3329	22.502	52.6598	38.772	47.3415	43.972
32.7598	22.222	52.2329	39.692	46.9146	45.024
33.1902	21.925	51.8024	40.64	46.4841	46.126
33.6171	21.656	51.3744	41.605	46.0561	47.168
34.0476	21.439	50.9646	42.532	45.6256	48.276
34.4756	21.271	50.5341	43.495	45.1988	49.328
34.9061	21.151	50.1061	44.409	44.7683	50.453
35.3329	21.088	49.6756	45.365	44.3415	51.612
36.2073	21.059	49.2488	46.271	43.9305	52.89
36.6378	20.977	48.8183	47.189	43.5	54.225
37.0488	20.841	48.3915	48.074	43.0695	55.773
37.4451	20.726	47.961	49.001	42.6427	57.458
37.839	20.672	47.5329	49.913	42.2122	58.777
38.2329	20.682	47.1024	50.968	41.7841	59.759
38.6293	20.681	46.6756	52.142	41.3537	60.603
39.0232	20.655	46.2451	53.517	40.9268	61.07
39.4171	20.574	45.8341	54.984	40.4963	61.504
39.8098	20.45	45.4037	56.532	40.0695	61.728
40.2073	20.283	44.9768	57.865	39.639	61.885
40.6012	20.122	44.5463	58.799	39.211	61.851
40.9939	19.966	44.1195	59.317	38.8012	61.93
41.3915	19.844	43.689	59.867	38.3707	62
41.7841	19.745	43.261	60.318	37.9402	62.179
42.5915	19.643	42.8305	60.484	37.5122	62.276
43.0024	19.51	42.4037	60.593	37.0817	62.41
43.4122	19.402	41.9732	60.709	36.6549	62.485
43.8268	19.255	41.5463	60.87	36.2244	62.65
44.2366	19.133	41.1159	60.972	35.7976	62.789
44.65	18.963	40.7049	60.907	35.3671	62.945
45.061	18.812	40.2744	61.026	34.939	62.949
45.4744	18.661	39.8476	61.113	34.5085	62.999
45.8854	18.486	39.4171	61.196	34.0817	62.97
46.2951	18.314	38.989	61.164	33.6512	63.013
46.7098	18.143	38.5585	61.183	33.2415	63.03
47.1195	17.956	38.1317	61.232	32.8134	63.106
47.5329	17.756	37.7012	61.354	32.3829	63.163
47.9439	17.551	37.2744	61.464	31.9561	63.319
48.3537	17.382	36.8439	61.607	31.5256	63.381
48.7683	17.181	36.4159	61.701	31.0976	63.462
49.178	16.972	35.9854	61.906	30.6671	63.49
49.5915	16.769	35.5756	62.074	30.2402	63.579
50.0024	16.533	35.1451	62.237	29.8098	63.566
50.3963	16.317	34.7171	62.322	29.3829	63.692
50.8098	16.102	34.2866	62.557	28.9524	63.757
51.2195	15.891	33.8598	62.721	28.5244	63.922
51.6305	15.627	33.4293	62.913	28.111	64.022
52.4878	15.352	33.0024	63.022	27.6841	64.181
52.9012	15.145	32.572	63.3	27.2537	64.236
53.3122	14.935	32.1439	63.492	26.8268	64.373
53.7256	14.722	31.7134	63.702	26.3951	64.45
54.1024	14.438	31.2866	63.83	25.9683	64.595
54.5134	14.165	30.8561	64.02	25.5378	64.67
54.9268	13.876	30.4451	64.131	25.111	64.841
55.3366	13.567	30.0146	64.247	24.6805	64.907
55.7476	13.233	29.5878	64.347	24.2524	65.054
56.161	12.925	29.1573	64.507	23.822	65.147
56.572	12.621	28.7305	64.658	23.3951	65.292
56.9854	12.369	28.3	64.792	22.9817	65.347
57.3951	12.124	27.872	64.834	22.5549	65.532
57.8061	11.909	27.4415	64.885	22.1232	65.715
58.2195	11.657	27.0146	64.956	21.6963	66.009
58.6305	11.408	26.5841	65.152	21.2659	66.225
59.0439	11.138	26.1573	65.395	20.839	66.52
59.4549	10.864	25.7268	65.693	20.4085	66.649
59.8646	10.606	25.2988	65.932	19.9805	66.832
60.278	10.358	24.8854	66.121	19.55	66.946
60.672	10.091	24.4585	66.304	19.1232	67.191
61.0854	9.835	24.028	66.434	18.6927	67.406
61.4963	9.563	23.6	66.542	18.8439	67.731
62.3366	9.299	23.1695	66.741	19.2573	67.995
62.7646	9.047	22.7427	66.909	19.6854	67.338
63.1951	8.814	22.3122	67.235	20.1159	62.109
63.622	8.581	21.8854	67.59	20.5427	53.907
64.0524	8.361	21.5622	67.905	20.9732	46.41
64.4793	8.13	21.989	67.919	21.4	40.641
64.9098	7.93	22.4195	65.015	21.8317	36.584
65.3378	7.723	22.8476	58.08	22.2585	33.653
65.7341	7.521	23.261	50.729	22.689	31.472
66.161	7.29	23.6878	44.539	23.1159	29.756
66.5927	7.078	24.1183	39.896	23.5463	28.388
67.0024	6.861	24.5451	36.46	23.9744	27.371
67.4329	6.657	24.9756	34.008	24.3878	26.653
67.8598	6.465	25.4037	32.086	24.8146	26.105
68.2902	6.285	25.8341	30.546	25.2451	25.735
68.7183	6.117	26.261	29.217	25.672	25.376
69.1488	5.956	26.6915	28.224	26.1024	24.975
69.5756	5.767	27.1183	27.37	26.5305	24.605
70.0061	5.585	27.55	26.736	26.961	24.274
70.4329	5.403	27.9768	26.239	27.3878	24.006
70.8646	5.24	28.3902	25.928	27.8183	23.719
71.2915	5.074	28.8171	25.674	28.2451	23.471
71.722	4.938	29.2476	25.494	28.6768	23.27
72.1317	4.805	29.6756	25.228	29.1037	23.145
72.5622	4.666	30.1061	24.99	29.5341	23.024
72.9902	4.508	30.5329	24.731	29.9439	22.868
73.4207	4.347	30.9634	24.536	30.3744	22.781
73.8476	4.198	31.3902	24.322	30.8024	22.71
74.278	4.074	31.822	24.154	31.2329	22.658
74.7049	3.956	32.2488	24.01	31.6598	22.577
75.1366	3.826	32.6793	23.895	32.0902	22.483
75.5634	3.725	33.1061	23.72	32.5171	22.414
75.9939	3.599	33.5195	23.537	32.9488	22.315
76.4207	3.48	33.9476	23.331	33.3756	22.253
76.8512	3.341	34.378	23.19	33.8061	22.18
77.2622	3.206	34.8049	23.05	34.2329	22.129
77.689	3.108	35.2354	22.982	34.6634	22.039
78.1195	3.008	35.6622	22.869	35.0744	22.007
78.5463	2.92	36.0927	22.786	35.5049	21.909
78.9768	2.819	36.5207	22.693	35.9317	21.872
79.4073	2.737	36.9512	22.648	36.3622	21.78
79.8354	2.651	37.378	22.518	36.789	21.706
80.2659	2.55	37.8085	22.403	37.2207	21.59
80.6927	2.454	38.2366	22.296	37.6476	21.487
81.1232	2.339	38.65	22.231	38.078	21.372
81.55	2.241	39.0768	22.202	38.5049	21.261
81.9817	2.142	39.5073	22.13	38.9354	21.141
82.3915	2.064	39.9341	22.018	39.3634	21.037
82.8183	1.973	40.3646	21.921	39.7939	20.931
83.2488	1.894	40.7927	21.823	40.2037	20.798
83.6768	1.799	41.2232	21.687	40.6341	20.667
84.1073	1.699	41.65	21.563	41.061	20.511
84.5341	1.612	42.0805	21.419	41.4915	20.358
84.9646	1.501	42.5073	21.344	41.9195	20.235
85.3585	1.428	42.939	21.231	42.35	20.101
85.789	1.343	43.3659	21.116	42.7768	19.957
86.2159	1.285	43.7756	20.963	43.2073	19.778
86.6463	1.213	44.2061	20.825	43.6341	19.645
87.0744	1.139	44.6366	20.645	44.0659	19.522
87.5049	1.069	45.0646	20.471	44.4927	19.3
87.9317	0.976	45.4951	20.318	44.9232	19.135
88.3451	0.908	45.922	20.217	45.3329	18.895
88.772	0.826	46.3524	20.027	45.7634	18.647
89.2037	0.764	46.7793	19.836	46.1915	18.369
89.6305	0.701	47.211	19.625	46.622	18.125
90.061	0.644	47.6378	19.417	47.0488	17.925
90.4878	0.579	48.0683	19.165	47.4793	17.673
90.9183	0.501	48.4951	18.912	47.9061	17.408
91.3463	0.417	48.9061	18.653	48.3378	17.117
91.7768	0.35	49.3366	18.417	48.7646	16.921
92.2037	0.278	49.7634	18.172	49.1951	16.637
92.6341	0.228	50.1939	17.93	49.622	16.34
93.061	0.148	50.6207	17.628	50.0524	15.988
93.4744	0.131	51.0512	17.369	50.4634	15.703
93.9024	0.087	51.4793	17.048	50.8939	15.368
94.161	0.001	51.9098	16.75	51.3207	15.035
		52.3366	16.439	51.7512	14.666
		52.7671	16.16	52.178	14.363
		53.1939	15.885	52.6098	14.037
		53.6244	15.661	53.0366	13.839
		54.0524	15.357	53.4671	13.567
		54.4659	15.102	53.8939	13.33
		54.8927	14.753	54.3244	13.075
		55.3232	14.443	54.7524	12.805
		55.7512	14.112	55.1829	12.509
		56.1817	13.828	55.5927	12.216
		56.6085	13.543	56.0195	11.934
		57.039	13.3	56.45	11.648
		57.4659	13.018	56.878	11.34
		57.8963	12.794	57.3085	11.044
		58.3244	12.518	57.7354	10.788
		58.7549	12.233	58.1659	10.538
		59.1817	11.949	58.5927	10.247
		59.5951	11.683	59.0232	9.957
		60.0232	11.421	59.4549	9.666
		60.4537	11.184	59.8817	9.397
		60.8805	10.957	60.3122	9.122
		61.311	10.703	60.722	8.865
		61.7378	10.445	61.15	8.604
		62.1683	10.188	61.5805	8.381
		62.5963	9.932	62.0073	8.175
		63.0268	9.698	62.4378	7.965
		63.4537	9.441	62.8646	7.788
		63.8841	9.216	63.2951	7.595
		64.311	9.005	63.7232	7.404
		64.7256	8.822	64.1537	7.201
		65.1524	8.625	64.5805	7.011
		65.5829	8.403	65.011	6.833
		66.0098	8.194	65.4378	6.661
		66.4402	7.971	65.8695	6.506
		66.8683	7.768	66.2793	6.33
		67.2988	7.573	66.7098	6.136
		67.7256	7.383	67.1366	5.956
		68.1561	7.216	67.5671	5.785
		68.5829	7.056	67.9951	5.627
		69.0134	6.888	68.4256	5.468
		69.4415	6.701	68.8524	5.323
		69.8549	6.528	69.2829	5.184
		70.2817	6.372	69.7098	5.033
		70.7122	6.221	70.1415	4.858
		71.1402	6.082	70.5341	4.714
		71.5707	5.949	70.9646	4.566
		71.9976	5.823	71.3927	4.457
		72.428	5.707	71.8061	4.321
		72.8549	5.555	72.2329	4.222
		73.2854	5.403	72.6634	4.105
		73.7134	5.273	73.0902	3.986
		74.1439	5.153	73.522	3.825
		74.5707	5.035	73.9488	3.718
		74.9841	4.936	74.3793	3.58
		75.4122	4.82	74.8061	3.482
		75.8427	4.711	75.2366	3.377
		76.2695	4.584	75.6646	3.296
		76.7	4.468	76.0951	3.189
		77.1268	4.353	76.522	3.099
		77.5573	4.267	76.9354	3.003
		77.9854	4.199	77.3622	2.917
		78.4159	4.097	77.7939	2.823
		78.8427	4.021	78.2207	2.762
		79.2732	3.934	78.6512	2.671
		79.7	3.856	79.078	2.604
		80.1146	3.759	79.5085	2.505
		80.5415	3.65	79.9366	2.434
		80.972	3.557	80.3671	2.337
		81.3988	3.447	80.7939	2.244
		81.8293	3.374	81.2244	2.146
		82.2573	3.287	81.6512	2.061
		82.6878	3.214	82.0659	1.977
		83.1146	3.118	82.4927	1.895
		83.5451	3.032	82.9232	1.832
		83.972	2.947	83.35	1.743
		84.4024	2.86	83.7805	1.665
		84.8305	2.75	84.2085	1.577
		85.261	2.692	84.639	1.503
		85.6707	2.621	85.0659	1.427
		86.1012	2.547	85.4963	1.348
		86.5293	2.49	85.9232	1.293
		86.9598	2.419	86.3537	1.228
		87.3866	2.347	86.7817	1.174
		87.8171	2.264	87.1915	1.108
		88.2439	2.192	87.622	1.033
		88.6744	2.129	88.0488	0.966
		89.1024	2.065	88.4793	0.893
		89.5329	2.021	88.9073	0.823
		89.9598	1.947	89.3378	0.758
		90.3902	1.892	89.7646	0.707
		90.8012	1.817	90.1951	0.658
		91.2317	1.731	90.6256	0.61
		91.6585	1.662	91.0537	0.561
		92.089	1.598	91.4841	0.495
		92.5159	1.538	91.911	0.419
		92.9463	1.49	92.3207	0.367
		93.3744	1.461	92.7512	0.309
		93.8012	1.416	93.1793	0.277
		94.2317	1.368	93.6098	0.232
		94.6585	1.297	94.0366	0.198
		95.089	1.231	94.4671	0.151
		95.9646	1.165	94.8939	0.109
		96.3951	1.108	95.3256	0.059
		96.8049	1.056	95.5305	0.012
		97.1988	1.019
		97.5951	0.975
		97.989	0.938
		98.3829	0.873
		98.7793	0.825
		99.1732	0.767
		99.5329	0.72
		99.9268	0.694
		100.323	0.652
		100.717	0.631
		101.111	0.588
		101.918	0.546
		102.328	0.511
		102.741	0.457
		103.152	0.444
		103.562	0.406
		103.977	0.403
		104.387	0.4
		104.801	0.39
		105.211	0.389
		105.622	0.375
		106.035	0.372
		106.445	0.38
		106.86	0.38
		107.27	0.403
		107.68	0.416
		108.094	0.43
		108.504	0.436
		108.918	0.438
		109.328	0.437
		109.739	0.439
		110.152	0.438
		110.546	0.454
		110.96	0.452
		111.817	0.46
		112.228	0.463
		112.638	0.478
		113.052	0.467
		113.462	0.47
		113.876	0.472
		114.287	0.478
		114.696	0.474
		115.111	0.485
		115.521	0.491
		115.934	0.487
		116.345	0.492
		116.755	0.504
		117.17	0.506
		117.579	0.501
		117.993	0.508
		118.404	0.507
		118.813	0.519
		119.228	0.515
		119.638	0.517
		120.035	0.493
		120.445	0.491
		120.822	0.486
		121.663	0.495
		122.094	0.498
		122.521	0.493
		122.951	0.506
		123.378	0.496
		123.809	0.493
		124.237	0.487
		124.667	0.471
		125.094	0.484
		125.524	0.474
		125.951	0.483
		126.366	0.489
		126.793	0.492
		127.223	0.495
		127.65	0.482
		128.08	0.484
		128.509	0.468
		128.939	0.476
		129.366	0.461
		129.796	0.461
		130.223	0.466
		130.654	0.455
		131.082	0.436
		131.491	0.429
		131.922	0.421
		132.35	0.416
		132.78	0.413
		133.207	0.403
		133.638	0.402
		134.065	0.385
		134.495	0.377
		134.923	0.357
		135.354	0.359
		135.784	0.34
		136.211	0.332
		136.622	0.33
		137.052	0.311
		137.479	0.283
		137.91	0.255
		138.337	0.208
		138.767	0.172
		139.195	0.152
		139.626	0.149
		140.052	0.125
		140.483	0.123
		140.91	0.086
		141.34	0.081
		141.751	0.056
		142.182	0.068
		142.609	0.061
		143.039	0.096
		143.467	0.096
		143.898	0.11
		144.324	0.09
		144.755	0.085
		145.182	0.037
		144.751	-0.01
		144.324	-0.065
		143.894	-0.117
		143.483	-0.161
		143.052	-0.077
